# Supplementary material for: Phylogenomics of Leptospira santarosai, a prevalent pathogenic species in the Americas
Source: PLoS Negl Trop Dis. 2023 Nov 2;17(11):e0011733. doi: 10.1371/journal.pntd.0011733 (PMC10645364; doi:10.1371/journal.pntd.0011733)
Supplement: S1 Table — (XLSX) [file pntd.0011733.s001.xlsx]

## Sheet: Indian Ocean
id	isolate	biosample	accession_number	species	serogroup	serovar	cgST (cgMLST)	cluster_40	isolation_year	world_region	country	host	source_lab
113	200802841	SAMN02436493	1193047	kirschneri	Unknown	Unknown	88	64		Eastern Africa	Mayotte	Human	Craig Venter Institute
148	200701203	SAMEA5168041		borgpetersenii	Mini	Unknown	118	78		Eastern Africa	Mayotte	Human	CNR_leptospirose
149	200901116	SAMN14227582	1192864	mayottensis	Mini	Unknown	119	79		Eastern Africa	Mayotte	Human	Craig Venter Institute
150	200901118	SAMEA5168042		borgpetersenii	Pomona	Unknown	120	80		Eastern Africa	Mayotte	Human	CNR_leptospirose
151	200901485	SAMEA5168043		borgpetersenii	Mini	Unknown	121	78		Eastern Africa	Mayotte	Human	CNR_leptospirose
152	200901868	SAMEA5168044		borgpetersenii	Pomona	Pomona	122	80		Eastern Africa	Mayotte	Human	CNR_leptospirose
153	201003760	SAMEA5168045		borgpetersenii	Mini	Unknown	123	78		Eastern Africa	Mayotte	Human	CNR_leptospirose
154	201501056	SAMEA5168046		borgpetersenii	Mini	Unknown	124;571	78		Eastern Africa	Mayotte	Human	CNR_leptospirose
155	201501069	SAMEA5168047		borgpetersenii	Mini	Unknown	125	78		Eastern Africa	Mayotte	Human	CNR_leptospirose
156	201501070	SAMEA5168048		borgpetersenii	Pomona	Unknown	126	80		Eastern Africa	Mayotte	Human	CNR_leptospirose
157	201501073	SAMEA5168049		borgpetersenii	Mini	Unknown	127;520	78		Eastern Africa	Mayotte	Human	CNR_leptospirose
158	200701203	SAMN01036697	1193007	borgpetersenii	Unknown	Unknown	128	78		Eastern Africa	Mayotte	Human	Craig Venter Institute
159	201600657	SAMEA5168050		interrogans	Unknown	Unknown	129;1199	81		Eastern Africa	Mayotte	Human	CNR_leptospirose
160	200801926	SAMN02436387	1193009	borgpetersenii	Unknown	Unknown	130;262;321;396	78		Eastern Africa	Mayotte	Human	Craig Venter Institute
162	200901868	SAMN01036874	1192866	borgpetersenii	Pomona	Pomona	132;572;1107	80		Eastern Africa	Mayotte	Human	Craig Venter Institute
163	201000851	SAMN02436414	1049776	borgpetersenii	Mini	Mini	133	78		Eastern Africa	Mayotte	Human	Craig Venter Institute
165	201600660	SAMEA5168051		borgpetersenii	Unknown	Unknown	134	78		Eastern Africa	Mayotte	Human	CNR_leptospirose
167	200901489	SAMEA5168052		interrogans	Pyrogenes	Unknown	135;1200	81		Eastern Africa	Mayotte	Human	CNR_leptospirose
168	201501067	SAMEA5168053		interrogans	Pyrogenes	Unknown	129;306;428;1059;1106;1199;1201;1269	81		Eastern Africa	Mayotte	Human	CNR_leptospirose
169	200701872	SAMN01036700	1193029	interrogans	Pyrogenes	Pyrogenes	135;1200	81		Eastern Africa	Mayotte	Human	Craig Venter Institute
170	200801925	SAMN01036858		kirschneri	Mini	Unknown	136	63		Eastern Africa	Mayotte	Human	CNR_leptospirose
172	200901119	SAMEA5168055		kirschneri	Mini	Unknown	138	84		Eastern Africa	Mayotte	Human	CNR_leptospirose
173	201000762	SAMEA5168056		kirschneri	Mini	Unknown	139	63		Eastern Africa	Mayotte	Human	CNR_leptospirose
174	200801774	SAMN02436494		kirschneri	Grippotyphosa	Unknown	140;1202	85		Eastern Africa	Mayotte	Human	CNR_leptospirose
175	200803703	SAMN02436492		kirschneri	Mini	Unknown	141	83		Eastern Africa	Mayotte	Human	CNR_leptospirose
176	201401993			kirschneri	Grippotyphosa	Unknown	142;1203	85		Eastern Africa	Mayotte	Human	CNR_leptospirose
177	200901263	SAMEA5168057		mayottensis	Mini	Unknown	143	79		Eastern Africa	Mayotte	Human	CNR_leptospirose
178	201001127	SAMEA5168058		mayottensis	Unknown	Unknown	144	82		Eastern Africa	Mayotte	Human	CNR_leptospirose
179	201002429	SAMEA5168059		borgpetersenii	Mini	Unknown	130;262;321;396	78		Eastern Africa	Mayotte	Human	CNR_leptospirose
180	201501058	SAMEA5168060		mayottensis	Mini	Unknown	145	79		Eastern Africa	Mayotte	Human	CNR_leptospirose
181	201501063	SAMEA5168061		mayottensis	Mini	Unknown	146	79		Eastern Africa	Mayotte	Human	CNR_leptospirose
182	201501078	SAMEA5168062		borgpetersenii	Mini	Unknown	130;262;321;396	78		Eastern Africa	Mayotte	Human	CNR_leptospirose
183	200901116	SAMN02436412		mayottensis	Mini	Unknown	147	79		Eastern Africa	Mayotte	Human	CNR_leptospirose
184	200901122	SAMN02436388		mayottensis	Unknown	Unknown	131	82		Eastern Africa	Mayotte	Human	CNR_leptospirose
319	201600661	SAMEA5168100		borgpetersenii	Unknown	Unknown	130;262;321;396	78		Eastern Africa	Mayotte	Human	CNR_leptospirose
320	201600663	SAMEA5168101		borgpetersenii	Unknown	Unknown	123;128;308;1058;1060	78		Eastern Africa	Mayotte	Human	CNR_leptospirose
321	201600664	SAMEA5168102		borgpetersenii	Unknown	Unknown	258	78		Eastern Africa	Mayotte	Human	CNR_leptospirose
322	201600666	SAMEA5168103		mayottensis	Unknown	Unknown	259;390;574;924;1036	82		Eastern Africa	Mayotte	Human	CNR_leptospirose
323	201600669	SAMEA5168104		borgpetersenii	Unknown	Unknown	260	78		Eastern Africa	Mayotte	Human	CNR_leptospirose
324	201600674	SAMEA5168105		borgpetersenii	Unknown	Unknown	128;1058	78		Eastern Africa	Mayotte	Human	CNR_leptospirose
325	201600675	SAMEA5168106		borgpetersenii	Unknown	Unknown	261	145		Eastern Africa	Mayotte	Human	CNR_leptospirose
326	201600676	SAMEA5168107		borgpetersenii	Unknown	Unknown	262	78		Eastern Africa	Mayotte	Human	CNR_leptospirose
327	201600677	SAMEA5168108		interrogans	Pyrogenes	Unknown	263;1246	81		Eastern Africa	Mayotte	Human	CNR_leptospirose
328	201600678	SAMEA5168109		borgpetersenii	Unknown	Unknown	130;262;321;396	78		Eastern Africa	Mayotte	Human	CNR_leptospirose
329	201600680	SAMEA5168110		borgpetersenii	Unknown	Unknown	264	78		Eastern Africa	Mayotte	Human	CNR_leptospirose
330	201600681	SAMEA5168111		borgpetersenii	Unknown	Unknown	124;571	78		Eastern Africa	Mayotte	Human	CNR_leptospirose
331	201600682	SAMEA5168112		borgpetersenii	Unknown	Unknown	265	78		Eastern Africa	Mayotte	Human	CNR_leptospirose
333	201600996	SAMEA5168114		borgpetersenii	Unknown	Unknown	130;262;321;396	78		Eastern Africa	Mayotte	Human	CNR_leptospirose
334	201601000	SAMEA5168115		borgpetersenii	Unknown	Unknown	266	80		Eastern Africa	Mayotte	Human	CNR_leptospirose
336	201601008	SAMEA5168117		borgpetersenii	Unknown	Unknown	267	78		Eastern Africa	Mayotte	Human	CNR_leptospirose
337	201601017	SAMEA5168118		mayottensis	Unknown	Unknown	268	82		Eastern Africa	Mayotte	Human	CNR_leptospirose
338	201601027	SAMEA5168119		mayottensis	Unknown	Unknown	269	82		Eastern Africa	Mayotte	Human	CNR_leptospirose
339	201601028	SAMEA5168120		borgpetersenii	Unknown	Unknown	124;571	78		Eastern Africa	Mayotte	Human	CNR_leptospirose
342	201700456	SAMEA5168123		mayottensis	Unknown	Unknown	390	82	2017	Eastern Africa	Mayotte	Human	CNR_leptospirose
351	201700458	SAMEA5168131		borgpetersenii	Unknown	Unknown	391	78	2017	Eastern Africa	Mayotte	Human	CNR_leptospirose
369	201700459	SAMEA5168148		borgpetersenii	Unknown	Unknown	128;1058	78	2017	Eastern Africa	Mayotte	Human	CNR_leptospirose
382	201600667	SAMEA5168161		interrogans	Pyrogenes	Unknown	306;1269	81	2016	Eastern Africa	Mayotte	Human	CNR_leptospirose
383	201600670	SAMEA5168162		kirschneri	Grippotyphosa	Unknown	307;1270	85	2016	Eastern Africa	Mayotte	Human	CNR_leptospirose
384	201600671	SAMEA5168163		borgpetersenii	Mini	Unknown	308	78	2016	Eastern Africa	Mayotte	Human	CNR_leptospirose
385	201601116	SAMN10316370	RQHQ00000000	mayottensis	Unknown	Unknown	309	79	2016	Eastern Africa	Mayotte	Environment	CNR_leptospirose
391	201600684	SAMEA5168167		borgpetersenii	Unknown	Unknown	315	78	2016	Eastern Africa	Mayotte	Human	CNR_leptospirose
392	201601003	SAMEA5168168		mayottensis	Unknown	Unknown	143;923;1062	79	2016	Eastern Africa	Mayotte	Human	CNR_leptospirose
393	201601010	SAMEA5168169		interrogans	Pyrogenes	Unknown	316;1271	81	2016	Eastern Africa	Mayotte	Human	CNR_leptospirose
394	201601015	SAMEA5168170		mayottensis	Unknown	Unknown	317;319	82	2016	Eastern Africa	Mayotte	Human	CNR_leptospirose
395	201601020	SAMEA5168171		mayottensis	Unknown	Unknown	318	82	2016	Eastern Africa	Mayotte	Human	CNR_leptospirose
396	201601025	SAMEA5168172		mayottensis	Unknown	Unknown	319	82	2016	Eastern Africa	Mayotte	Human	CNR_leptospirose
397	201601030	SAMEA5168173		kirschneri	Unknown	Unknown	320;1272	85	2016	Eastern Africa	Mayotte	Human	CNR_leptospirose
398	201601032	SAMEA5168174		borgpetersenii	Unknown	Unknown	321	78	2016	Eastern Africa	Mayotte	Human	CNR_leptospirose
399	201601033	SAMEA5168175		mayottensis	Unknown	Unknown	322	82	2016	Eastern Africa	Mayotte	Human	CNR_leptospirose
409	201601031	SAMEA5168185		kirschneri	Unknown	Unknown	332;1280	85	2016	Eastern Africa	Mayotte	Human	CNR_leptospirose
414	201600999	SAMEA5168188		kirschneri	Unknown	Unknown	337;1283	85	2016	Eastern Africa	Mayotte	Human	CNR_leptospirose
415	201601013	SAMEA5168189		mayottensis	Unknown	Unknown	146	79	2016	Eastern Africa	Mayotte	Human	CNR_leptospirose
435	201600998	SAMEA5168200		kirschneri	Unknown	Unknown	356;1288	64		Eastern Africa	Mayotte	Human	CNR_leptospirose
436	201700457	SAMEA5168201		borgpetersenii	Unknown	Unknown	130;262;321;396	78	2017	Eastern Africa	Mayotte	Human	CNR_leptospirose
465	201700460	SAMEA5168219		mayottensis	Unknown	Unknown	393	82	2017	Eastern Africa	Mayotte	Human	CNR_leptospirose
466	201601011	SAMEA5168220		kirschneri	Unknown	Unknown	394	63	2017	Eastern Africa	Mayotte	Human	CNR_leptospirose
479	201700453	SAMEA5168233		mayottensis	Unknown	Unknown	395	82	2017	Eastern Africa	Mayotte	Human	CNR_leptospirose
480	201700949	SAMEA5168234		borgpetersenii	Unknown	Unknown	396	78	2017	Eastern Africa	Mayotte	Human	CNR_leptospirose
481	201700961	SAMEA5168235		interrogans	Pyrogenes	Unknown	397	81	2017	Eastern Africa	Mayotte	Human	CNR_leptospirose
482	201700947	SAMEA5168236		borgpetersenii	Unknown	Unknown	398	78		Eastern Africa	Mayotte	Human	CNR_leptospirose
483	201700974	SAMEA5168237		mayottensis	Unknown	Unknown	399	82		Eastern Africa	Mayotte	Human	CNR_leptospirose
490	201700957	SAMEA5168244		borgpetersenii	Unknown	Unknown	128;1058	78		Eastern Africa	Mayotte	Human	CNR_leptospirose
491	201700960	SAMEA5168245		borgpetersenii	Unknown	Unknown	405	78		Eastern Africa	Mayotte	Human	CNR_leptospirose
492	201700962	SAMEA5168246		borgpetersenii	Unknown	Unknown	406	78		Eastern Africa	Mayotte	Human	CNR_leptospirose
493	201700944	SAMEA5168247		mayottensis	Unknown	Unknown	407	82		Eastern Africa	Mayotte	Human	CNR_leptospirose
494	201700948	SAMEA5168248		mayottensis	Unknown	Unknown	408	82		Eastern Africa	Mayotte	Human	CNR_leptospirose
513	201700977	SAMEA5168264		borgpetersenii	Unknown	Unknown	633	78		Eastern Africa	Mayotte	Human	CNR_leptospirose
514	201700946	SAMEA5168265		borgpetersenii	Unknown	Unknown	634	78		Eastern Africa	Mayotte	Human	CNR_leptospirose
516	201700955	SAMEA5168267		interrogans	Pyrogenes	Unknown	428	81	2017	Eastern Africa	Mayotte	Human	CNR_leptospirose
517	201700958	SAMEA5168268		mayottensis	Unknown	Unknown	429	82		Eastern Africa	Mayotte	Human	CNR_leptospirose
518	201700959	SAMEA5168269		interrogans	Pyrogenes	Unknown	430	81		Eastern Africa	Mayotte	Human	CNR_leptospirose
522	201700941	SAMEA5168273		interrogans	Pyrogenes	Unknown	490	81		Eastern Africa	Mayotte	Human	CNR_leptospirose
613	201701186			kirschneri	Unknown	Unknown	500	85	2017	Eastern Africa	Mayotte	Human	CNR_leptospirose
614	201301567			mayottensis	Unknown	Unknown	501	79	2013	Eastern Africa	Mayotte	Human	CNR_leptospirose
621	201701214			kirschneri	Unknown	Unknown	356;1069	64	2017	Eastern Africa	Mayotte	Human	CNR_leptospirose
624	201400667			borgpetersenii	Unknown	Unknown	509	78	2014	Eastern Africa	Mayotte	Human	CNR_leptospirose
627	201101058			borgpetersenii	Unknown	Unknown	124;571	78	2011	Eastern Africa	Mayotte	Human	CNR_leptospirose
628	201101282			borgpetersenii	Unknown	Unknown	511	78	2011	Eastern Africa	Mayotte	Human	CNR_leptospirose
638	201101152			borgpetersenii	Unknown	Unknown	124;571	78	2011	Eastern Africa	Mayotte	Human	CNR_leptospirose
639	201102019			borgpetersenii	Unknown	Unknown	520	78	2011	Eastern Africa	Mayotte	Human	CNR_leptospirose
640	201102867			borgpetersenii	Unknown	Unknown	521	78	2011	Eastern Africa	Mayotte	Human	CNR_leptospirose
641	201401473			borgpetersenii	Unknown	Unknown	522	78	2014	Eastern Africa	Mayotte	Human	CNR_leptospirose
682	201000931			borgpetersenii	Unknown	Unknown	128;1058	78		Eastern Africa	Mayotte	Human	CNR_leptospirose
683	201101154			borgpetersenii	Unknown	Unknown	553	78		Eastern Africa	Mayotte	Human	CNR_leptospirose
709	201701187			interrogans	Unknown	Unknown	579	81	2017	Eastern Africa	Mayotte	Human	C.H. de Mayotte
710	201701190			borgpetersenii	Unknown	Unknown	635	78	2017	Eastern Africa	Mayotte	Human	C.H. de Mayotte
711	201701195			borgpetersenii	Unknown	Unknown	572	80	2017	Eastern Africa	Mayotte	Human	C.H. de Mayotte
712	201701206			mayottensis	Unknown	Unknown	573	82	2017	Eastern Africa	Mayotte	Human	C.H. de Mayotte
713	201701207			mayottensis	Unknown	Unknown	574	82	2017	Eastern Africa	Mayotte	Human	C.H. de Mayotte
728	201701201			kirschneri	Unknown	Unknown	582	85	2017	Eastern Africa	Mayotte	Human	C.H. de Mayotte
729	201701208			borgpetersenii	Unknown	Unknown	583	145	2017	Eastern Africa	Mayotte	Human	C.H. de Mayotte
740	201701212			mayottensis	Unknown	Unknown	598	79		Eastern Africa	Mayotte	Human	C.H. de Mayotte
765	201701189			kirschneri	Unknown	Unknown	425	64	2012	Eastern Africa	Mayotte	Human	C.H. de Mayotte
766	201701192bis			kirschneri	Unknown	Unknown	426	63	2017	Eastern Africa	Mayotte	Human	C.H. de Mayotte
767	201701217			borgpetersenii	Unknown	Unknown	571	78	2006	Eastern Africa	Mayotte	Human	C.H. de Mayotte
981	201401327			borgpetersenii	Ballum	Ballum	750	15	2014	Eastern Africa	Madagascar	Human	CNR_leptospirose
993	VS2413	SAMN09464718		mayottensis	not examined	not examined	937;1037;1325	366		Eastern Africa	Madagascar	Unknown	Universite de La Reunion
1101	201401324			interrogans	Canicola	canicola	898;1346	349	2014	Eastern Africa	Madagascar	Unknown	IP_Madagascar
1102	201401326			interrogans	Canicola	canicola	899;1347	349	2014	Eastern Africa	Madagascar	Unknown	IP_Madagascar
1104	201401328			interrogans	Canicola	canicola	901;1348	349	2014	Eastern Africa	Madagascar	Unknown	IP_Madagascar
1121	202001913			interrogans	Canicola	Kuwait	912	349		Eastern Africa	Madagascar	Unknown	CNR_leptospirose
1220	202200246			interrogans	Pyrogenes	Pyrogenes	1022	81	2022	Eastern Africa	Mayotte	Human	CH Mayotte
1237	UR_Lmay_MDI272	SAMN09469609		mayottensis	Unknown	Unknown	1035	79	2012	Eastern Africa	Mayotte	Tenrec	Genbank
1238	UR_Lmay_MDI222	SAMN09469606		mayottensis	Unknown	Unknown	1036	82	2012	Eastern Africa	Mayotte	Tenrec	Genbank
1239	UR_Lmay_VS2413	SAMN09464718		mayottensis	Unknown	Unknown	1037	366	2012	Eastern Africa	Madagascar	Tenrec	Genbank
1264	202201147			borgpetersenii	Mini	Unknown	1047	78	2022	Eastern Africa	Mayotte	Human	CH Mayotte
1265	202201148			mayottensis	Unknown	Unknown	1048	79	2022	Eastern Africa	Mayotte	Human	CH Mayotte
1266	202201150			borgpetersenii	Pomona	Unknown	132;572;1107	80	2022	Eastern Africa	Mayotte	Human	CH Mayotte
1281	202201145			interrogans	Pyrogenes	Unknown	1112	81	2022	Eastern Africa	Mayotte	Human	CH Mayotte

## Sheet: Africa
id	isolate	biosample	accession_number	species	serogroup	serovar	cgST (cgMLST)	cluster_40	isolation_year	world_region	country	host	source_lab
3	2006006986	SAMN02436575	1193017	interrogans	Grippotyphosa	Grippotyphosa	2	2		Northern Africa	Egypt	Human	Craig Venter Institute
4	2006006956	SAMN00739364	1049926	interrogans	Pyrogenes	Pyrogenes	3	3		Northern Africa	Egypt	Human	Craig Venter Institute
5	2006006959	SAMN00739366	1049801	interrogans	Bataviae	Bataviae	4	4		Northern Africa	Egypt	Human	Craig Venter Institute
7	2006006962	SAMN01920608	1291359	interrogans	Pomona	Pomona	5;1155	5		Northern Africa	Egypt	Human	Craig Venter Institute
8	2006006968	SAMN01920609	1291360	interrogans	Pomona	Pomona	6;1156	5		Northern Africa	Egypt	Human	Craig Venter Institute
9	2006006971	SAMN00254370	996810	interrogans	Grippotyphosa	Grippotyphosa	7;1157	2		Northern Africa	Egypt	Human	Craig Venter Institute
10	2006006972	SAMN01920629	1291315	interrogans	Icterohaemorrhagiae	Copenhageni	8	6		Northern Africa	Egypt	Human	Craig Venter Institute
11	2006006973	SAMN01920108	1291357	interrogans	Pyrogenes	Pyrogenes	9;1158	3		Northern Africa	Egypt	Human	Craig Venter Institute
12	2006006976	SAMN00739365	1049802	interrogans	Bataviae	Bataviae	10	4		Northern Africa	Egypt	Human	Craig Venter Institute
13	pyrogenes			borgpetersenii	Pyrogenes	Unknown	11	7		Central Africa	Nigeria	Unknown	CNR_leptospirose
14	TE 0159	SAMN00739389	1049773	borgpetersenii	Ballum	Kenya	12	8		Middle Africa	Tanzania	Other rodent	Craig Venter Institute
18	TE 1992	SAMN01036683	555588	interrogans	Australis	Lora	16	12		Middle Africa	Tanzania	Other rodent	Craig Venter Institute
19	Sh9	SAMN01801601	558248	borgpetersenii	Ballum	Kenya	12;1057	8		Middle Africa	Tanzania	Amphibian	Craig Venter Institute
428	ramisi1252	SAMEA5168195		kirschneri	Australis	Ramisi	349	178	1979	Western Africa	Kenya	Human	CRBIP
1116	202001908			kirschneri	Icterohaemorrhagiae	Sokoine	908	353		Middle Africa	Tanzania	cattle	CNR_leptospirose
1118	202001910			kirschneri	Icterohaemorrhagiae	Mwogolo	909	354	1938	Middle Africa	Congo [DRC]	Human	CNR_leptospirose
1119	202001911			kirschneri	Autumnalis	Lambwe	910	355		Western Africa	Kenya	rat	CNR_leptospirose
1120	202001912			borgpetersenii	Pyrogenes	Kwale	911	356		Western Africa	Kenya	Human	CNR_leptospirose
1122	200203125			borgpetersenii	Unknown	Unknown	913	167		Western Africa	Kenya	Unknown	CNR_leptospirose
1206	202102907			interrogans	Icterohaemorrhagiae	Not examined	1010	6		Northern Africa	Algeria	rat	Institut Pasteur Alger
1322	L. sant 56198	SAMN02947900	GCF_001568365.1	santarosai	Hebdomadis	Kambale	1144	410	1952	Middle Africa	Congo [DRC]	Human	GenBank
1465	202202771			kirschneri	Djasiman	Agogo	1456	432	1986	Western Africa	Ghana	Human	Academic Medical Center Univ.

## Sheet: Europe
id	isolate	biosample	accession_number	species	serogroup	serovar	cgST (cgMLST)	cluster_40	isolation_year	world_region	country	host	source_lab
34	R 25/75			interrogans	Pomona	Kenewicki	331;1279;1378	5	1977	Eastern Europe	Croatia	Hare	Faculty of Veterinary Medicine University of Zagreb
93	C 502			interrogans	Pomona	Pomona	1379	5	1979	Eastern Europe	Croatia	Pig	Faculty of Veterinary Medicine University of Zagreb
97	RGA	SAMN01920605	1291351	interrogans	Icterohaemorrhagiae	Icterohaemorrhagiae	77	6		Western Europe	Belgium	Human	Craig Venter Institute
98	Nikolaevo	SAMN01798240	1240687	kirschneri	Autumnalis	Bulgarica	78	57		Eastern Europe	Bulgaria	Human	Craig Venter Institute
99	2008720116	SAMN01920105	1291308	interrogans	Australis	Jalna	79;1182	69		Eastern Europe	Croatia	Other rodent	Craig Venter Institute
100	2008720117	SAMN01920628	1291309	interrogans	Australis	Jalna	80;1183	69		Eastern Europe	Croatia	Other rodent	Craig Venter Institute
101	2008720114	SAMN02436489	1193049	kirschneri	Unknown	Unknown	81	59		Eastern Europe	Croatia	Other rodent	Craig Venter Institute
106	Verdun LP	SAMN02436410	1193019	interrogans	Icterohaemorrhagiae	Icterohaemorrhagiae	84	6		Western Europe	France	Human	Craig Venter Institute
109	200702274	SAMN02436380	NZ_AHOC00000000	kirschneri	Grippotyphosa	Valbuzzi	85	62		Western Europe	France	Human	CNR_leptospirose
112	M 845			kirschneri	Bataviae	Bataviae	1380	59	2008	Eastern Europe	Croatia	other rodent	Faculty of Veterinary Medicine University of Zagreb
115	200703020			kirschneri	Grippotyphosa	Grippotyphosa	89	62		Western Europe	France	Human	CNR_leptospirose
116	200703021			kirschneri	Grippotyphosa	Grippotyphosa	90	62		Western Europe	France	Human	CNR_leptospirose
117	201402975	SAMEA14271407		kirschneri	Grippotyphosa	Grippotyphosa	91	65		Western Europe	France	Human	CNR_leptospirose
120	Brem 307	SAMN02436370	1049786	borgpetersenii	Unknown	Unknown	94	68		Western Europe	Germany	Horse	Craig Venter Institute
123	Brem 137	SAMN00739369	1049815	interrogans	Australis	Bratislava	95	69		Western Europe	Germany	Horse	Craig Venter Institute
124	Brem 179	SAMN00739368	1049969	kirschneri	Grippotyphosa	Valbuzzi	96	70		Western Europe	Germany	Horse	Craig Venter Institute
129	Sponselee CDC	SAMN01801594	1303729	borgpetersenii	Sejroe	Hardjo	101;921	72		Western Europe	The Netherlands	Cow	Craig Venter Institute
130	Lely 607	SAMN01919805	1291206	borgpetersenii	Sejroe	Hardjo	102	72		Western Europe	The Netherlands	Cow	Craig Venter Institute
131	Muis5	SAMN02928168	280505	borgpetersenii	Ballum	Ballum	103;1190	15		Western Europe	The Netherlands	Other rodent	Craig Venter Institute
132	P2422	SAMN00739388	1049907	interrogans	Icterohaemorrhagiae	Icterohaemorrhagiae	104	6		Western Europe	The Netherlands	Human	Craig Venter Institute
133	P2518	SAMN00739382	1049820	interrogans	Icterohaemorrhagiae	Copenhageni	105	6		Western Europe	The Netherlands	Human	Craig Venter Institute
134	Vehlefans 2	SAMN01919806	1291233	kirschneri	Pomona	Mozdok	106;1191	73		Western Europe	The Netherlands	Cow	Craig Venter Institute
135	BOLMAN			interrogans	Pomona	Pomona	1381	5	1976	Eastern Europe	Croatia	Cat	Faculty of Veterinary Medicine University of Zagreb
137	P2431	SAMN01920592	1291320	interrogans	Icterohaemorrhagiae	Copenhageni	108	6		Western Europe	Portugal	Human	Craig Venter Institute
138	P2655	SAMN01919808	1291307	interrogans	Canicola	Canicola	109;1192	28		Western Europe	Portugal	Other rodent	Craig Venter Institute
140	Vehlefans 3	SAMN01919807	1291234	kirschneri	Pomona	Mozdok	111;1194	73		Western Europe	Portugal	Other rodent	Craig Venter Institute
142	20021189			kirschneri	Grippotyphosa	Grippotyphosa	112	62		Western Europe	Slovenia	Human	CNR_leptospirose
143	Hond-utrecht	SAMEA5168039		interrogans	Canicola	Canicola	113;1195	28		Western Europe	The Netherlands	Dog	CNR_leptospirose
144	ČEMINAC			interrogans	Bataviae	Bataviae	1382	4	1976	Eastern Europe	Croatia	Cat	Faculty of Veterinary Medicine University of Zagreb
164	VARDARAC			interrogans	Pomona	Pomona	1383	5	1976	Eastern Europe	Croatia	Cat	Faculty of Veterinary Medicine University of Zagreb
166	SOFTIĆ			interrogans	Pomona	Pomona	1384	5	1984	Eastern Europe	Croatia	Human	Faculty of Veterinary Medicine University of Zagreb
258	HROŠČ			interrogans	Pomona	Pomona	1385	5	1972	Eastern Europe	Croatia	Human	Faculty of Veterinary Medicine University of Zagreb
259	ŠEMNIČKI			kirschneri	Pomona	Pomona	1386	73	1980	Eastern Europe	Croatia	Human	Faculty of Veterinary Medicine University of Zagreb
301	201203348	SAMEA5168088		interrogans	Canicola	Canicola	242;1236	28		Western Europe	France	Dog	CNR_leptospirose
304	B 81/7 type 3	SAMN00739378	1049961	kirschneri	Pomona	Tsaratsovo	245	139		Eastern Europe	Bulgaria	Other rodent	Craig Venter Institute
305	Brem 127 Duyster	SAMN00739367	1049943	kirschneri	Grippotyphosa	Grippotyphosa	246	62		Western Europe	Unknown	Unknown	Craig Venter Institute
306	Brem 166	SAMN00739376	1049962	kirschneri	Pomona	Mozdok	247;1238	73		Western Europe	Germany	Horse	Craig Venter Institute
307	Duyster	SAMN01801580	1218582	interrogans	Grippotyphosa	Valbuzzi	248;1239	108		Western Europe	Germany	Horse	Craig Venter Institute
315	dessain	SAMEA5168096		kirschneri	Grippotyphosa	Grippotyphosa	254	62		Western Europe	France	Human	CNR_leptospirose
335	201601174	SAMEA5168116		interrogans	Icterohaemorrhagiae	Icterohaemorrhagiae	199;275;749;752;755;756;757;758;759;760;777;990;997;1002	6		Western Europe	France	Dog	CNR_leptospirose
340	201601167	SAMEA5168121		interrogans	Pomona	Unknown	270;1247	5		Western Europe	France	Dog	CNR_leptospirose
343	201601170	SAMEA5168124		interrogans	Pomona	Unknown	272;1249	5		Western Europe	France	Dog	CNR_leptospirose
344	201601171	SAMEA5168125		interrogans	Pomona	Unknown	273;1250	5		Western Europe	France	Dog	CNR_leptospirose
345	201601172	SAMEA5168126		interrogans	Pomona	Unknown	274;1251	5		Western Europe	France	Dog	CNR_leptospirose
347	201601175	SAMEA5168127		interrogans	Icterohaemorrhagiae	Icterohaemorrhagiae	275	6		Western Europe	France	Dog	CNR_leptospirose
377	201602279	SAMEA5168156		weilii	Unknown	Unknown	301	163	2016	Western Europe	France	Human	CNR_leptospirose
403	201700045	SAMEA5168179		kirschneri	Grippotyphosa	Unknown	326;1275	22	1991	Eastern Europe	Turkey	Cow	CNR_leptospirose
404	201700047	SAMEA5168180		interrogans	Sejroe	Hardjobovis	327;1276	19		Western Europe	UK	Cow	CNR_leptospirose
408	200205138	SAMEA5168184		interrogans	Pomona	Unknown	331;1279	5	2002	Eastern Europe	Croatia	Pig	Faculty of Veterinary Medicine University of Zagreb
430	lora1315	SAMEA5168197		interrogans	Australis	Lora	351;1287	180	1942	Western Europe	Italy	Human	CRBIP
431	muenchen1327	SAMEA5168198		interrogans	Australis	Muenchen	352	69	1942	Western Europe	Germany	Human	CRBIP
453	201700296	SAMEA5168211		borgpetersenii	Tarassovi	Unknown	371;1293	167		Western Europe	Italy	Pig	Istituto Zooprofilattico Sperimanta
455	201700301	SAMEA5168212		interrogans	Pomona	Unknown	373;376;955;1064;1294;1295	5		Western Europe	Italy	Cow	Istituto Zooprofilattico Sperimanta
456	201700306	SAMEA5168213		interrogans	Pomona	Unknown	373;376;1064	5		Western Europe	Italy	Other mammal	Istituto Zooprofilattico Sperimanta
458	201700316	SAMEA5168215		interrogans	Pomona	Unknown	297;298;382;383;386;388;1061	5		Western Europe	Italy	Cow	Istituto Zooprofilattico Sperimanta
462	201700303	SAMEA5168217		interrogans	Pomona	Unknown	376;1295	5		Western Europe	Italy	Cow	istituo Zooprofilattico Sperimenta
463	201700305	SAMEA5168218		interrogans	Pomona	Unknown	377;1296	5		Western Europe	Italy	Cow	Istituto Zooprofilattico Sperimenta
502	int hawain1295	SAMN02436587		interrogans	Australis	Hawain	416	174	1971	Western Europe	Denmark	Other mammal	CRBIP
505	int jalna1187	SAMEA5168256		interrogans	Australis	Jalna	418	69	1953	Western Europe	Czech Republic	Other rodent	CRBIP
512	1315	SAMEA5168263		interrogans	Australis	Unknown	424	180	1942	Western Europe	Italy	Human	CRBIP
626	109/90			interrogans	Icterohaemorrhagiae	Unknown	199;275;749;752;755;756;757;758;759;760;777;990;997;1002	6		Western Europe	France	Human	CNR_leptospirose
629	112/90			kirschneri	Grippotyphosa	Unknown	512	62		Western Europe	France	Human	CNR_leptospirose
637	89/90			kirschneri	Pomona	Unknown	519	139		Western Europe	France	Human	CNR_leptospirose
681	201800318			borgpetersenii	Ballum	Unknown	525	15	2017	Western Europe	Switzerland	Other rodent	Swiss National Reference Lab for a.	Institute of Veterinary Bacteriology, University of Bern
684	201800317			borgpetersenii	Sejroe	Unknown	554	68	2017	Western Europe	Switzerland	Other rodent	Swiss National Reference Lab for a.	Institute of Veterinary Bacteriology, University of Bern
705	201800707			interrogans	Icterohaemorrhagiae	Unknown	199;275;749;752;755;756;757;758;759;760;777;990;997;1002	6	2018	Western Europe	France	Human	CNR_leptospirose
760	201801219			interrogans	Australis	Unknown	613	69	2018	Western Europe	France	Dog	CNR_Leptospirose
784	53187/2016			interrogans	Pomona	Pomona	636;1074	5	2016	Western Europe	Italy	Other mammals	Istituto Zooprofilattico Sperimenta
796	201902568			interrogans	Unknown	Unknown	768	6		Western Europe	France	Unknown	CNR_leptospirose
830	201802146			kirschneri	Unknown	Unknown	673	64	2018	Western Europe	France	Human	CNR_leptospirose
831	201802615			interrogans	Unknown	Unknown	674	6	2018	Western Europe	France	Human	CNR_leptospirose
975	201900350			borgpetersenii	Sejroe	Sejroe	746;1316	318	1942	Western Europe	Denmark	mouse	CNR_leptospirose
976	201400242			interrogans	Unknown	Unknown	747	6	2014	Western Europe	France	Human	CNR_leptospirose
977	201112227			borgpetersenii	Unknown	Unknown	748	68		Western Europe	France	Unknown	CNR_leptospirose
979	200501218			interrogans	Icterohaemorrhagiae	Icterohaemorrhagiae	749	6	2005	Western Europe	France	Human	CNR_leptospirose
980	200800451			borgpetersenii	Sejroe	Unknown	554;1086	68	2008	Western Europe	France	Human	CNR_leptospirose
997	200309516			interrogans	Icterohaemorrhagiae	Icterohaemorrhagiae	752	6	2003	Western Europe	France	Unknown	CNR_leptospirose
998	200702614			interrogans	Icterohaemorrhagiae	Icterohaemorrhagiae	753;1327	6	2007	Western Europe	France	Unknown	CNR_leptospirose
999	201204561			interrogans	Icterohaemorrhagiae	Icterohaemorrhagiae	754	6	2012	Western Europe	France	Unknown	CNR_leptospirose
1000	200804418			interrogans	Icterohaemorrhagiae	icterohaemorrhagiae	755;756;757;760	6	2008	Western Europe	France	Human	CNR_leptospirose
1001	201103540			interrogans	icterohaemorrhagiae	icterohaemorrhagiae	756	6	2011	Western Europe	France	Human	CNR_leptospirose
1002	201300035			interrogans	icterohaemorrhagiae	icterohaemorrhagiae	757;760	6	2013	Western Europe	France	Human	CNR_leptospirose
1003	200210329			interrogans	icterohaemorrhagiae	icterohaemorrhagiae	758	6	2002	Western Europe	France	Human	CNR_leptospirose
1004	200412424			interrogans	icterohaemorrhagiae	icterohaemorrhagiae	759	6	2004	Western Europe	France	Human	CNR_leptospirose
1005	200704251			interrogans	icterohaemorrhagiae	icterohaemorrhagiae	760	6	2007	Western Europe	France	Human	CNR_leptospirose
1082	200302438			interrogans	Icterohaemorrhagiae	Not examined	882	6		Western Europe	France	rat	CNR_leptospirose
1084	202001249			interrogans	Icterohaemorrhagiae	Not examined	884	6	2020	Western Europe	France	Human	CNR_leptospirose
1085	202001526			interrogans	Australis	Not examined	885;1342	345	2007	Western Europe	France	rodent	CNR_leptospirose
1091	200201191			interrogans	Unknown	Unknown	887	6		Western Europe	France	Unknown	CNR_leptospirose
1092	200208340			interrogans	Icterohaemorrhagiae	unknown	888	6	2002	Western Europe	France	Human	CNR_leptospirose
1094	200201189			kirschneri	Grippotyphosa	Unknown	890	62	2001	Western Europe	Slovenia	Human	CNR_leptospirose
1096	200010104			interrogans	Icterohaemorrhagiae	Unknown	892	6	2000	Western Europe	France	Human	CNR_leptospirose
1097	200209405			interrogans	Icterohaemorrhagiae	Unknown	893	6		Western Europe	France	Human	CNR_leptospirose
1099	202001620			borgpetersenii	Unknown	Unknown	895;1344	348		Western Europe	France	micromammalian	CNR_leptospirose
1100	202001619			interrogans	Icterohaemorrhagiae	Unknown	896;1345	6		Western Europe	France	Human	CNR_leptospirose
1114	202001825			borgpetersenii	Not examined	Not examined	907	352		Western Europe	France	Unknown	CNR_leptospirose
1126	202002280			interrogans	Not examined	Not examined	938	6	2010	Western Europe	France	muskrat	CNR_leptospirose
1127	202002281			borgpetersenii	Not examined	Not examined	939	68	2009	Western Europe	France	mouse	CNR_leptospirose
1128	202002282			interrogans	Not examined	Not examined	940	6	2012	Western Europe	France	rat	CNR_leptospirose
1141	202100512			interrogans	Not examined	Not examined	952	6	2010	Western Europe	France	cow	CNR_leptospirose
1142	202100513			interrogans	Grippotyphosa	Not examined	953	187	1986	Western Europe	France	Rat	CNR_leptospirose
1143	s146	SAMN19296548	10471681	interrogans	not examined	not examined	954	5		Western Europe	Italy	wild boar	BMR Genomics
1144	s147	SAMN19317300	10471691	interrogans	not examined	not examined	955	5		Western Europe	Italy	cow	BMR Genomics
1145	s180	SAMN19317364	10471661	interrogans	not examined	not examined	956	5		Western Europe	Italy	Fox	BMR Genomics
1148	202100566			interrogans	Australis	Not examined	958	345	2000	Western Europe	France	coypu	CNR_leptospirose
1149	202100567			kirschneri	Pomona	Not examined	959	73	2001	Eastern Europe	Croatia	mouse	Faculty of Veterinary Medicine University of Zagreb
1166	202101031			interrogans	Not examined	Not examined	976	6	2021	Western Europe	France	Rat	CNR_leptospirose
1172	202101148			interrogans	Not examined	Not examined	982	6	2021	Western Europe	France	Rat	CNR_leptospirose
1173	202101028			kirschneri	Not examined	Not examined	983	73		Eastern Europe	Croatia	Unknown	Faculty of Veterinary Medicine University of Zagreb
1174	Horse 112		WIQJ00000000	kirschneri	Pomona	Mozdok	984	73	2002	Western Europe	Portugal	horse	unknown
1184	202101402			interrogans	icterohaemorrhagiae	Not examined	990;997	6	2021	Western Europe	France	Human	CNR_leptospirose
1185	202101403			interrogans	icterohaemorrhagiae	Not examined	991	6	2021	Western Europe	France	Human	CNR_leptospirose
1188	202101578			interrogans	Icterohaemorrhagiae	Not examined	993	6	2021	Western Europe	France	Human	CNR_leptospirose
1190	202102246			interrogans	Not examined	Not examined	996	6	2021	Western Europe	France	Rat	CNR_leptospirose
1191	202102247			interrogans	Not examined	Not examined	997	6	2021	Western Europe	France	Rat	CNR_leptospirose
1192	202102576			interrogans	Not examined	Not examined	998	6	2021	Western Europe	France	Rat	CNR_leptospirose
1193	202102996			interrogans	Icterohaemorrhagiae	Copenhageni	999	6	2010	Eastern Europe	Croatia	Dog	Faculty of Veterinary Medicine University of Zagreb
1194	202102997			interrogans	Icterohaemorrhagiae	Copenhageni	1000	6	2020	Eastern Europe	Croatia	Dog	Faculty of Veterinary Medicine University of Zagreb
1195	202102999			interrogans	Icterohaemorrhagiae	Copenhageni	1001	6	2017	Eastern Europe	Croatia	Dog	Faculty of Veterinary Medicine University of Zagreb
1196	202103000			interrogans	Icterohaemorrhagiae	not examined	1002	6	2016	Eastern Europe	Croatia	Dog	Faculty of Veterinary Medicine University of Zagreb
1197	202103001			interrogans	Icterohaemorrhagiae	Copenhageni	1003	6	2017	Eastern Europe	Croatia	Dog	Faculty of Veterinary Medicine University of Zagreb
1198	202103003			interrogans	Icterohaemorrhagiae	Copenhageni	199;275;749;752;755;756;757;758;759;760;777;990;997;1002	6	2014	Eastern Europe	Croatia	Dog	Faculty of Veterinary Medicine University of Zagreb
1199	202103004			interrogans	Icterohaemorrhagiae	Copenhageni	990;997;1093	6	2014	Eastern Europe	Croatia	Dog	Faculty of Veterinary Medicine University of Zagreb
1200	202103005			interrogans	Icterohaemorrhagiae	Copenhageni	1004	6	2009	Eastern Europe	Croatia	Dog	Faculty of Veterinary Medicine University of Zagreb
1201	202103006			interrogans	Icterohaemorrhagiae	Copenhageni	1005	6	1996	Eastern Europe	Croatia	Dog	Faculty of Veterinary Medicine University of Zagreb
1202	202103009			kirschneri	Pomona	Mozdok	1006	73	2013	Eastern Europe	Croatia	other rodent	Faculty of Veterinary Medicine University of Zagreb
1203	202103010			interrogans	Australis	Bratislava	1007	69	2008	Eastern Europe	Croatia	other rodent	Faculty of Veterinary Medicine University of Zagreb
1207	202102989			kirschneri	Pomona	Mozdok	1011	73	2004	Eastern Europe	Croatia	Dog	Faculty of Veterinary Medicine University of Zagreb
1208	202102991			kirschneri	Pomona	Mozdok	1012	73	2014	Eastern Europe	Croatia	Dog	Faculty of Veterinary Medicine University of Zagreb
1209	202102993			kirschneri	Pomona	Mozdok	1013	73	2014	Eastern Europe	Croatia	Dog	Faculty of Veterinary Medicine University of Zagreb
1210	202102994			kirschneri	Pomona	Mozdok	1014	73	2014	Eastern Europe	Croatia	Dog	Faculty of Veterinary Medicine University of Zagreb
1211	202102995			interrogans	Icterohaemorrhagiae	Copenhageni	1015	6	2020	Eastern Europe	Croatia	Dog	Faculty of Veterinary Medicine University of Zagreb
1212	202102998			kirschneri	Pomona	Mozdok	1016	73	2015	Eastern Europe	Croatia	Dog	Faculty of Veterinary Medicine University of Zagreb
1213	202103007			kirschneri	Pomona	Pomona	1017	73	2018	Eastern Europe	Croatia	aborted fetus of a horse	Faculty of Veterinary Medicine University of Zagreb
1216	202102988			interrogans	Icterohaemorrhagiae	Copenhageni	1020	6	2020	Eastern Europe	Croatia	Dog	Faculty of Veterinary Medicine University of Zagreb
1217	202102992			kirschneri	Pomona	Mozdok	1021	73	2014	Eastern Europe	Croatia	Dog	Faculty of Veterinary Medicine University of Zagreb
1218	202103008			kirschneri	Grippotyphosa	Grippotyphosa/Dadas	771;774;1094	62	2007	Eastern Europe	Croatia	other rodent	Faculty of Veterinary Medicine University of Zagreb
1233	L.interrogans 769341	SAMN23802835		interrogans	Unknown	Canicola	1360	28	2020	Western Europe	Italy	Dog	GenBank
1234	L.interrogans KR85	SAMN26185631		interrogans	Unknown	Unknown	1361;1363	19	1982	Western Europe	UK	Dog	GenBank
1271	L. interrogans N116	SAMN27628310	CP097315	interrogans	Sejroe	Hardjobovis	1052	19	2016	Western Europe	Belgium	cow	GenBank
1272	L. interrogans KR40	SAMN27628312	CP096129	interrogans	Unknown	Unknown	1053	19	1997	Western Europe	Italy	equine	GenBank
1335	L.borg KR83	SAMN26185627		borgpetersenii	Unknown	Unknown	1362	72	1984	Western Europe	UK	cow	GenBank
1336	L.int KR84	SAMN26185630		interrogans	Unknown	Unknown	1363	19	1983	Western Europe	UK	Wallabi	GenBank
1356	L.int s145	SAMN19296173		interrogans	Unknown	Unknown	947	5	2021	Western Europe	Italy	dolphin	GenBank
1361	PIKA			interrogans	Icterohaemorrhagiae	Icterohaemorrhagiae	1387	6	2016	Eastern Europe	Croatia	Dog	Faculty of Veterinary Medicine University of Zagreb
1362	L.interrogans S199/5	SAMN18471234		interrogans	Unknown	Copenhageni	1977	2021	1396	Western Europe	UK	Rat	GenBank
1363	L.interrogans S199/3	SAMN18471235		interrogans	Unknown	Copenhageni	1977	2021	1397	Western Europe	UK	Rat	GenBank
1364	L.interrogans B126	SAMN18471229		interrogans	Unknown	Icterohaemorrhagiae	1977	2021	1398	Western Europe	UK	badger	GenBank
1365	L.interrogans B33	SAMN18471240		interrogans	Unknown	Copenhageni	1977	2021	1399	Western Europe	UK	badger	GenBank
1366	L.interrogans X240	SAMN18471237		interrogans	Unknown	Icterohaemorrhagiae	2000	2021	1400	Western Europe	UK	Dog	GenBank
1367	L.interrogans S72	SAMN18471232		interrogans	Unknown	Icterohaemorrhagiae	1979	2021	1401	Western Europe	UK	Horse	GenBank
1370	L.interrogans S1006	SAMN18471230		interrogans	Unknown	Copenhageni	1975	2021	1402	Western Europe	UK	badger	GenBank
1371	L.interrogans R287	SAMN18471244		interrogans	Unknown	Copenhageni	1990	2021	1403	Western Europe	Ireland	cow	GenBank
1372	L.interrogans B167	SAMN18471236		interrogans	Unknown	Copenhageni	1981	2021	1400	Western Europe	UK	badger	GenBank
1373	L.interrogans S199/4	SAMN18471242		interrogans	Unknown	Copenhageni	1977	2021	1404	Western Europe	UK	Rat	GenBank
1374	L.interrogans W26	SAMN18471238		interrogans	Unknown	Copenhageni	1990	2021	1405	Western Europe	UK	hedgehog	GenBank
1375	L.interrogans S606	SAMN18471239		interrogans	Unknown	Copenhageni	1983	2021	760;759;758;757;1400;1002;749;752;755;756;1398;997;990;777;275;199	Western Europe	UK	cow	GenBank
1376	L.interrogans S199/2	SAMN18471241		interrogans	Unknown	Icterohaemorrhagiae	1977	2021	777;1398;1400;997;1002;752;755;756;757;758;759;760;199;275;990;749	Western Europe	UK	Rat	GenBank
1377	L.interrogans B42	SAMN18471243		interrogans	Unknown	Copenhageni	1977	2021	1406	Western Europe	UK	badger	GenBank
1379	202202118			interrogans	Unknown	Icterohaemorrhagiae	2022	2022	1408;990;997	Western Europe	France	Rat	CNR_leptospirose
1380	202202119			interrogans	Unknown	Icterohaemorrhagiae	2022	2022	1409	Western Europe	France	Rat	CNR_leptospirose
1390	L.borgp Bal_Burgas	SAMN16295615		borgpetersenii	Unknown	Balcanica	1958	2020	1419	Western Europe	Bulgaria	Human	GenBank
1401	L.borgp Bal_mus127	SAMN16295621		borgpetersenii	Unknown	Ballum	1944	2020	1422	Western Europe	Denmark	mouse	GenBank
1409	L.borgp Arb_1958	SAMN16295614		borgpetersenii	Unknown	Arborea	1955	2020	1425	Western Europe	Italy	mouse	GenBank

## Sheet: North America
id	isolate	biosample	accession_number	species	serogroup	serovar	cgST (cgMLST)	cluster_40	isolation_year	world_region	country	host	source_lab
205	JB197	SAMN02603616	355277	borgpetersenii	Sejroe	Hardjobovis	164;1117	98		Northern America	USA	Cow	Craig Venter Institute
206	Fox 32256	SAMN01886736	1218574	interrogans	Pomona	Pomona	165;1213	5		Northern America	USA	Other mammal	Craig Venter Institute
207	2001025091	SAMN00254376	1001987	interrogans	Icterohaemorrhagiae	Copenhageni	166	6		Northern America	USA	Human	Craig Venter Institute
208	2002009669	SAMN01920624	1291318	interrogans	Icterohaemorrhagiae	Copenhageni	167	6		Northern America	USA	Human	Craig Venter Institute
210	CSL4002	SAMN01801606	1240691	interrogans	Pomona	Unknown	168;1214	5		Northern America	USA	Other mammal	Craig Venter Institute
211	PigK151	SAMN03259167	338215	interrogans	Australis	Bratislava	169	69		Northern America	USA	Pig	Craig Venter Institute
212	CSL10083	SAMN01886735	1240692	interrogans	Pomona	Unknown	170;1215	5		Northern America	USA	Other mammal	Craig Venter Institute
213	PUO 1247	SAMN01801597	1240688	kirschneri	Autumnalis	Bim	171	49		Northern America	USA	Human	Craig Venter Institute
214	RM52	SAMN02436368	1049946	kirschneri	Grippotyphosa	Grippotyphosa	172	70		Northern America	USA	Pig	Craig Venter Institute
215	2006001870	SAMN02436466	1001593	noguchii	Unknown	Unknown	173	99		Northern America	USA	Human	Craig Venter Institute
217	2001034031	SAMN02436392	1193053	noguchii	Unknown	Unknown	174	100		Northern America	USA	Human	Craig Venter Institute
219	Oregon	SAMN01920623	1291304	santarosai	Mini	Szwajizak	175	101		Northern America	USA	Cow	Craig Venter Institute
220	2000027870	SAMN02436545	1001592	santarosai	Unknown	Unknown	176	102		Northern America	USA	Human	Craig Venter Institute
221	2000030832	SAMN02436630	996805	santarosai	Unknown	Unknown	177	103		Northern America	USA	Human	Craig Venter Institute
223	Ecochallenge	SAMN00739246	1049986	weilii	Hebdomadis	Unknown	178	104		Northern America	USA	Human	Craig Venter Institute
302	2002000634	SAMN01920610	1291317	interrogans	Icterohaemorrhagiae	Copenhageni	243	6		Northern America	USA	Human	Craig Venter Institute
381	201700039	SAMEA5168160		interrogans	Pomona	Unknown	305;1268	5		Northern America	USA	Cow	CNR_leptospirose
386	201700040	SAMEA5168165		borgpetersenii	Mini	Szwajizak	310	165		Northern America	USA	Cow	CNR_leptospirose
411	201700041	SAMEA5168187		interrogans	Pomona	Kennewicki	334;1282	5	1992	Northern America	USA	Cow	CNR_leptospirose
451	grippotyphosa1473	SAMEA5168210		kirschneri	Grippotyphosa	Unknown	369;1292	70	1928	Northern America	USA	Unknown	CRBIP
984	NVSL S 1343	SAMN04102142		borgpetersenii	Sejroe	Hardjo	917;1318	72		Northern America	USA	Cow	INDICASAT-AIP
985	BK-9	SAMN04102083		borgpetersenii	Sejroe	Hardjo	918;1319	72		Northern America	USA	Cow	INDICASAT-AIP
994	203	SAMN06830783		borgpetersenii	Sejroe	Hardjo-bovis	381;712;713;918;1087;1097	72		Northern America	USA	Cow	USDA, ARS
995	DSM 21538	SAMN07620965		borgpetersenii	Javanica	Javanica	925;1326	267		Northern America	USA	Unknown	DOE Joint Genome Institute
1241	L.borg TC129	SAMN21162423		borgpetersenii	Sejroe	Hardjobovis	713;1097	72	2016	Northern America	USA	Cow	GenBank
1242	L.borg 203	SAMN06830783		borgpetersenii	Sejroe	Hardjobovis	713;1097	72	1986	Northern America	USA	Cow	Spriochete Diseases Research Group
1243	L.borg TC112	SAMN21173716		borgpetersenii	Sejroe	Hardjobovis	713;1097	72	2016	Northern America	USA	Cow	GenBank
1244	L.borg TC147	SAMN21173718		borgpetersenii	Unknown	Unknown	713;1097	72	2016	Northern America	USA	Cow	GenBank
1245	L.borg TC273	SAMN21173717		borgpetersenii	Unknown	Unknown	713;1097	72	2016	Northern America	USA	Cow	GenBank
1274	L. borgp MN900	SAMN22138155	CP084914.1	borgpetersenii	Tarassovi	Unknown	1101	167	2020	Northern America	USA	Cow	GenBank
1319	L. sant 56163	SAMN02947895	GCF_001569265.1	santarosai	Mini	Unknown	1141	101	1952	Northern America	USA	racoon	GenBank
1320	L. sant 56164	SAMN02947897	GCF_001569285.1	santarosai	Unknown	Unknown	1142	409	1955	Northern America	USA	Opossum	GenBank
1413	L.int Pom_str68	SAMN16295620		interrogans	Unknown	Pomona	1977	2020	1428	Northern America	USA	skunk	GenBank
1467	202202775			santarosai	Tarassovi	Atchafalaya	1963	2022	1458	Northern America	USA	opossum	Academic Medical Center Univ.

## Sheet: Central America
id	isolate	biosample	accession_number	species	serogroup	serovar	cgST (cgMLST)	cluster_40	isolation_year	world_region	country	host	source_lab
91	7	SAMN00739379	1085550	santarosai	Javanica	Arenal	72;1154	52		Central America	Costa Rica	Human	Craig Venter Institute
92	11	SAMN00739380	1085549	santarosai	Javanica	Arenal	73	53		Central America	Costa Rica	Human	Craig Venter Institute
94	CZ 214T	SAMN01047842	1001595	noguchii	Panama	Panama	75	55		Central America	Panama	Other mammal	Craig Venter Institute
96	LT821	SAMN02470123	758847	santarosai	Shermani	Shermani	76	56		Central America	Panama	Rat	Craig Venter Institute
445	canalzonae1440	SAMEA5168250		santarosai	Grippotyphosa	Canalzonae	364	186	1966	Central America	Panama	spiny rat	CRBIP
495	nogu nicaragua1345	SAMEA5168249		noguchii	Australis	Nicaragua	409	181	1982	South America	Nicaragua	Other mammal	CRBIP
515	pina1294	SAMEA5168266		noguchii	Australis	Unknown	427	188		Central America	Panama	Other mammal	CRBIP
1214	202200045			santarosai	Tarassovi	Corresdores	1018	388		Central America	Costa Rica	Human	Inciensa
1215	202200046			santarosai	Pyrogenes	Costa rica	1019	389		Central America	Costa Rica	Human	Inciensa
1251	CR2020			santarosai	Hebdomadis	Unknown	1025	391	2020	Central America	Costa Rica	Human	Inciensa
1252	CR2120			santarosai	Shermani	Unknown	1026;1098	392	2021	Central America	Costa Rica	Human	Inciensa
1253	CR0421			santarosai	Cynopteri	Unknown	1027	393	2021	Central America	Costa Rica	Human	Inciensa
1254	CR0521			santarosai	Tarassovi	Unknown	1028;1099	394	2021	Central America	Costa Rica	Human	Inciensa
1255	CR0821			santarosai	Shermani	Unknown	1029;1100	395	2021	Central America	Costa Rica	Human	Inciensa
1256	CR1421			santarosai	Pyrogenes	Unknown	1030	396	2021	Central America	Costa Rica	Human	Inciensa
1257	CR1821			santarosai	Grippothyphosa	Unknown	1034	399	2020	Central America	Costa Rica	Human	Inciensa
1258	CR2021			borgpetersenii	Ballum	Unknown	578;1043;1096	15	2021	Central America	Costa Rica	Human	Inciensa
1259	CR2621			santarosai	Grippothyphosa	Unknown	1031	397	2021	Central America	Costa Rica	Human	Inciensa
1260	CR2821			santarosai	Pyrogenes	Unknown	1032	396	2021	Central America	Costa Rica	Human	Inciensa
1261	CR2921			santarosai	Tarassovi	Unknown	1033	398	2021	Central America	Costa Rica	Human	Inciensa
1304	L. sant 1342KT	SAMN02436395	GCA_000332395.2	santarosai	Shermani	Shermani	1126	56	2011	Central America	Panama	Spiny Rat	GenBank
1310	L. sant MAVJ 401	SAMN02436499	GCA_000243835.3	santarosai	Javanica	Arenal	1132	54	2013	Central America	Costa Rica	Human	GenBank
1321	L. sant 56180	SAMN02947899	GCF_001568375.1	santarosai	Unknown	Unknown	1143	186	1964	Central America	Panama	Rat	GenBank
1323	L. sant 56215	SAMN02947901	GCA_001569295.1	santarosai	Unknown	Unknown	1145	411	1961	Central America	Panama	Human	GenBank
1324	L. sant 56274	SAMN02947957	GCF_001569305.1	santarosai	Unknown	Unknown	1146	412	1982	Central America	Panama	Opossum	GenBank
1464	202202770			weilii	Manhao	Qingshui	1964	2022	1455	Central America	China	Human	Academic Medical Center Univ.

## Sheet: South America
id	isolate	biosample	accession_number	species	serogroup	serovar	cgST (cgMLST)	cluster_40	isolation_year	world_region	country	host	source_lab
235	acegua	SAMN03610058	436145	interrogans	Australis	Muenchen	186	69		South America	Brazil	Cow	Craig Venter Institute
236	Norma	SAMN03853357	1279460	interrogans	Sejroe	Hardjo	187;1054;1218	19		South America	Brazil	Cow	Craig Venter Institute
237	Kantorowic	SAMN01920611	1291353	interrogans	Icterohaemorrhagiae	Icterohaemorrhagiae	188	6		South America	Brazil	Dog	Craig Venter Institute
238	Kito	SAMN01162021	1193042	interrogans	Canicola	Unknown	189;1219	28		South America	Brazil	Dog	Craig Venter Institute
239	RCA	SAMN04009307	173	interrogans	Unknown	Unknown	190	6		South America	Brazil	Dog	Craig Venter Institute
240	Prea	SAMN04009303	173	interrogans	Unknown	Unknown	191	6		South America	Brazil	Other rodent	Craig Venter Institute
242	Fiocruz LV133	SAMN02436487	1193014	interrogans	Canicola	Canicola	193;1220	28		South America	Brazil	Human	Craig Venter Institute
243	Fiocruz LV4117	SAMN01919803	1291365	interrogans	Unknown	Unknown	194;777	6		South America	Brazil	Human	Craig Venter Institute
244	Naam	SAMN01920596	1291361	interrogans	Icterohaemorrhagiae	Naam	195;1221	112		South America	Brazil	Human	Craig Venter Institute
245	Wijnberg	SAMEA5168040	1291341	interrogans	Icterohaemorrhagiae	Copenhageni	114	6		South America	Brazil	Human	Craig Venter Institute
246	Fiocruz L1-130	SAMN02603847	267671	interrogans	Icterohaemorrhagiae	Copenhageni	196;1119	6	1996	South America	Brazil	Human	Craig Venter Institute
248	LO-3	SAMN03783263	211880	interrogans	Canicola	Canicola	197;1222	28		South America	Brazil	Pig	Craig Venter Institute
249	LO-4	SAMN03783264	211880	interrogans	Canicola	Canicola	198;1223	28		South America	Brazil	Pig	Craig Venter Institute
250	Fiocruz R83	SAMN00254365	996860	interrogans	Icterohaemorrhagiae	Copenhageni	199;275;749;752;755;756;757;758;759;760;777;990;997;1002	6		South America	Brazil	Rat	Craig Venter Institute
251	61H	SAMN03135151	437752	kirschneri	Pomona	Mozdok	200;1224	73		South America	Brazil	Human	Craig Venter Institute
252	M36/05	SAMN04156848	437752	kirschneri	Pomona	Mozdok	201;1225	73		South America	Brazil	Rat	Craig Venter Institute
253	U73	SAMN03943765	28182	noguchii	Panama	Unknown	202	113		South America	Brazil	Cow	Craig Venter Institute
254	Hook	SAMN01162022	1193055	noguchii	Australis	Unknown	203;1226	114		South America	Brazil	Dog	Craig Venter Institute
255	Bonito	SAMN01801600	1218586	noguchii	Autumnalis	Unknown	204;1227	115		South America	Brazil	Human	Craig Venter Institute
256	Cascata	SAMN01162017	1193054	noguchii	Bataviae	Unknown	205	116		South America	Brazil	Human	Craig Venter Institute
257	U160	SAMN03470253	28183	santarosai	Unknown	Unknown	206;1121	117		South America	Brazil	Cow	Craig Venter Institute
261	Fiocruz LV3954	SAMN02436391	1193012	santarosai	Shermani	Unknown	209	120		South America	Brazil	Human	Craig Venter Institute
262	Fiocruz LV4135	SAMN01886732	1193013	santarosai	Shermani	Unknown	210	120		South America	Brazil	Human	Craig Venter Institute
264	R103	SAMN00739390	1049821	interrogans	Icterohaemorrhagiae	Copenhageni	212	6		South America	Colombia	Rat	Craig Venter Institute
266	JET	SAMN02436486	1193057	santarosai	Unknown	Unknown	213;1130	122		South America	Colombia	Human	Craig Venter Institute
267	2006007831	SAMN00254373	1001986	interrogans	Icterohaemorrhagiae	Copenhageni	214	6		South America	Guyana	Human	Craig Venter Institute
268	HAI0024	SAMN00254369	996809	interrogans	Unknown	Unknown	215	4		South America	Peru	Human	Craig Venter Institute
269	HAI0156	SAMN00254371	996862	interrogans	Unknown	Unknown	216;1229	28		South America	Peru	Human	Craig Venter Institute
273	MMD1562	SAMN00254372	996863	interrogans	Icterohaemorrhagiae	Copenhageni	217	6		South America	Peru	Unknown	Craig Venter Institute
275	MMD1493	SAMN01801602	1218583	kirschneri	Unknown	Unknown	218	123		South America	Peru	Other mammal	Craig Venter Institute
280	ZUN142	SAMN02436382	1085540	noguchii	Autumnalis	Autumnalis	222	125		South America	Peru	Human	Craig Venter Institute
281	CBC1416	SAMN01036871	1193059	santarosai	Unknown	Unknown	223	126		South America	Peru	Cow	Craig Venter Institute
282	CBC523	SAMN02436504	1049979	santarosai	Unknown	Unknown	224;1230	127		South America	Peru	Cow	Craig Venter Institute
283	CBC1531	SAMN01919772	1218594	santarosai	Unknown	Unknown	225	128		South America	Peru	Cow	Craig Venter Institute
285	HAI134	SAMN02436418	1049980	santarosai	Unknown	Unknown	227	130		South America	Peru	Human	Craig Venter Institute
286	HAI1349	SAMN01047922	1049981	santarosai	Unknown	Unknown	228	131		South America	Peru	Human	Craig Venter Institute
288	HAI1594	SAMN02436413	1193060	interrogans	Unknown	Unknown	229	6		South America	Peru	Human	Craig Venter Institute
289	HAI821	SAMN02436585	1049983	santarosai	Unknown	Unknown	230	132		South America	Peru	Human	Craig Venter Institute
290	MOR084	SAMN02436420	1049984	santarosai	Unknown	Unknown	231	133		South America	Peru	Human	Craig Venter Institute
291	CBC379	SAMN02436503	1049978	santarosai	Unknown	Unknown	232	134		South America	Peru	Pig	Craig Venter Institute
295	201502613	SAMEA5168085		interrogans	Canicola	Unknown	236;1233	28		South America	Venezuela	Human	Venezuelan Institute for Scientific
296	201502616	SAMEA5168086		interrogans	Bataviae	Unknown	237	4		South America	Venezuela	Human	Venezuelan Institute for Scientific
372	IP1509008	SAMEA5168151		interrogans	Unknown	Unknown	297;1264	5		South America	Uruguay	Cow	IP Montevideo
373	IP1509009	SAMEA5168152		interrogans	Pomona	Unknown	298;1265	5		South America	Uruguay	Cow	IP Montevideo
374	IP1512011	SAMEA5168153		interrogans	Pomona	Unknown	297;298;382;383;386;388;964;1061;1264;1265;1266	5		South America	Uruguay	Cow	IP Montevideo
375	IP1512013	SAMEA5168154		borgpetersenii	Unknown	Unknown	299	98		South America	Uruguay	Cow	IP Montevideo
376	IP1512017	SAMN25636781		noguchii	Unknown	Unknown	300	162		South America	Uruguay	Cow	IP Montevideo
380	201700036	SAMEA5168159		noguchii	Panama	Unknown	304	113		South America	Brazil	Cow	CNR_leptospirose
400	201601332	SAMEA5168176		interrogans	Unknown	Unknown	323	37		South America	Venezuela	Rat	Venezuelan Institute for Scientific
402	201700042	SAMEA5168178		borgpetersenii	Tarassovi	Guidae	325;1274	167		South America	Brazil	Pig	CNR_leptospirose
407	201700038	SAMEA5168183		noguchii	Australis	Peruviana	330	168		South America	Peru	Cow	CNR_leptospirose
410	201700037	SAMEA5168186		kirschneri	Canicola	Galtoni	333;1281	129	1988	South America	Argentina	Cow	CNR_leptospirose
427	soteropolitana1252	SAMEA5168194		noguchii	Australis	Soteropolitana	348	177	1976	South America	Brazil	Other mammal	CRBIP
459	201700317	SAMEA5168216		borgpetersenii	Sejroe	Unknown	392	98		South America	Uruguay	Cow	IP Montevideo
467	IP1509006	SAMEA5168221		borgpetersenii	Unknown	Unknown	378;1297	98		South America	Uruguay	Cow	IP Montevideo
468	IP1509010	SAMEA5168222		interrogans	Pomona	Unknown	379;1298	5		South America	Uruguay	Cow	IP Montevideo
469	IP1603018	SAMEA5168223		interrogans	Unknown	Unknown	380;1299	5		South America	Uruguay	Cow	IP Montevideo
470	IP1605020	SAMEA5168224		borgpetersenii	Unknown	Unknown	381;1300	72		South America	Uruguay	Cow	IP Montevideo
471	IP1609022	SAMEA5168225		interrogans	Pomona	Unknown	382;1301	5		South America	Uruguay	Cow	IP Montevideo
472	IP1610023	SAMEA5168226		interrogans	Pomona	Unknown	383;1302	5		South America	Uruguay	Cow	IP Montevideo
473	IP1611024	SAMN25636783		noguchii	Unknown	Unknown	384	192		South America	Uruguay	Cow	IP Montevideo
474	IP1611025	SAMEA5168228		noguchii	Unknown	Unknown	385	193		South America	Uruguay	Cow	IP Montevideo
475	IP1611026	SAMEA5168229		interrogans	Pomona	Unknown	386;1303	5		South America	Uruguay	Cow	IP Montevideo
476	IP1703027	SAMN25636784		noguchii	Unknown	Unknown	387	194		South America	Uruguay	Cow	IP Montevideo
477	IP1703028	SAMEA5168231		interrogans	Unknown	Unknown	388;1304	5		South America	Uruguay	Cow	IP Montevideo
478	IP1703029	SAMEA5168232		interrogans	Pomona	Unknown	389;1065	5		South America	Uruguay	Cow	IP Montevideo
597	IP1704030	SAMEA5168330		borgpetersenii	Unknown	Unknown	299;378;392;1068	98	2017	South America	Uruguay	Cow	IP Montevideo
598	IP1704031	SAMEA5168331		borgpetersenii	Unknown	Unknown	299;378;392;1068	98	2017	South America	Uruguay	Cow	IP Montevideo
599	IP1705032	SAMN25636785		noguchii	Unknown	Unknown	477	224	2017	South America	Uruguay	Cow	IP Montevideo
600	IP1708034	SAMEA5168333		borgpetersenii	Unknown	Unknown	478	98	2017	South America	Uruguay	Cow	IP Montevideo
601	IP1708035	SAMEA5168334		noguchii	Unknown	Unknown	479;1008	225	2017	South America	Uruguay	Cow	IP Montevideo
602	IP1708036	SAMEA5168335		borgpetersenii	Unknown	Unknown	480;483	98	2017	South America	Uruguay	Cow	IP Montevideo
603	IP1709037	SAMN25636786		noguchii	Unknown	Unknown	481	226	2017	South America	Uruguay	Cow	IP Montevideo
604	IP1709038	SAMEA5168337		noguchii	Unknown	Unknown	479;1008	225	2017	South America	Uruguay	Cow	IP Montevideo
605	IP1710039	SAMEA5168338		interrogans	Pomona	Unknown	482;484	5	2017	South America	Uruguay	Cow	IP Montevideo
606	IP1710040	SAMEA5168339		interrogans	Pomona	Unknown	482;484	5	2017	South America	Uruguay	Cow	IP Montevideo
607	IP1710043	SAMEA5168340		interrogans	Pomona	Unknown	482;484	5	2017	South America	Uruguay	Cow	IP Montevideo
608	IP1710044	SAMEA5168341		interrogans	Pomona	Unknown	482;484	5	2017	South America	Uruguay	Cow	IP Montevideo
609	IP1710045	SAMEA5168342		interrogans	Pomona	Unknown	482;484	5	2017	South America	Uruguay	Cow	IP Montevideo
610	IP1710046	SAMEA5168343		interrogans	Unknown	Unknown	484	5	2017	South America	Uruguay	Cow	IP Montevideo
611	IP1710047	SAMEA5168344		interrogans	Pomona	Unknown	482;484	5	2017	South America	Uruguay	Cow	IP Montevideo
612	IP1711048	SAMEA5168345		borgpetersenii	Unknown	Unknown	483	98	2017	South America	Uruguay	Cow	IP Montevideo
706	201800888			interrogans	Pomona	Kennewicki	576	5	2014	South America	Uruguay	Human	Insituto de Higiene, Montevideo
707	201800889			interrogans	Canicola	Unknown	577	28	2016	South America	Uruguay	Human	Insituto de Higiene, Montevideo
708	201800891			borgpetersenii	Ballum	Unknown	578	15	2017	South America	Uruguay	Human	Insituto de Higiene, Montevideo
717	201800890			kirschneri	Pomona	Mozdok	585	73	2017	South America	Uruguay	Human	Insituto de Higiene, Montevideo
989	L49	SAMN09926239		borgpetersenii	Sejroe	Hardjo-bovis	921;1322	72		South America	Brazil	Cow	Londrina State University
1031	201601331	SAMN25636780	12448421	noguchii	Unknown	Unknown	794	227		South America	Venezuela	Human	Venezuelan Institute for Scientific
1137	202100001			interrogans	Icterohaemorrhagiae	Not examined	948	6		South America	Uruguay	Rat	Insituto de Higiene, Montevideo
1138	202100002			interrogans	Canicola	Not examined	949	28		South America	Uruguay	Rat	Insituto de Higiene, Montevideo
1139	202100004			interrogans	Pomona	Not examined	950	5	2020	South America	Uruguay	Human	Insituto de Higiene, Montevideo
1140	202100005			interrogans	Canicola	Not examined	951	28		South America	Uruguay	Horse	Insituto de Higiene, Montevideo
1154	202100003			interrogans	Pomona	Not examined	964	5	2020	South America	Uruguay	Human	Insituto de Higiene, Montevideo
1183	202101692	SAMN25636787	12447961	noguchii	Not examined	Not examined	989	385		South America	Uruguay	Cow	CNR_leptospirose
1204	202103011			noguchii	Not examined	Not examined	1008	225		South America	Uruguay	Cow	IP_Montevideo
1205	202103012			noguchii	Not examined	Not examined	1009	226		South America	Uruguay	Cow	IP_Montevideo
1231	L.int NEG7	SAMN26749690	12386191	interrogans	Unknown	Unknown	1358	6	2021	South America	Brazil	Dog	Genbank
1248	L.borg LO-24	SAMN06327236		borgpetersenii	Ballum	Ballum	1043	15	2011	South America	Brazil	Rat	Genbank
1284	202202044			santarosai	Sejroe	Sejroe	870;1110;1113;1334	338	2015	South America	Brazil	cow	Universidade Federal Fluminense
1285	202202042			santarosai	Sejroe	Sejroe	1110	338	2013	South America	Brazil	cow	Universidade Federal Fluminense
1295	L. santarosai U164	SAMN03470254	CP028370	santarosai	Tarassovi	Unknown	1122	118	2012	South America	Brazil	cow	GenBank
1296	L. santarosai U233	SAMN03470256	CP028377	santarosai	Grippotyphosa	Unknown	1123	119	2012	South America	Brazil	cow	GenBank
1300	L. kirs CBC613	SAMN01801599	GCA_000346995.1	kirschneri	Unknown	Unknown	226;1124	129	2012	South America	Peru	Unknown	GenBank
1303	L. sant AIM	SAMN02436390	GCA_000306455.2	santarosai	Tarassovi	Unknown	1125	406	2013	South America	Colombia	Human	GenBank
1307	L. sant ZUN179	SAMN02436422	SAMN02436422	santarosai	Unknown	Unknown	1129	407	2013	South America	Peru	Human	GenBank
1309	L. sant HAI1380	SAMN02436497	GCA_000244655.3	santarosai	Unknown	Unknown	1131	408	2013	South America	Peru	Human	GenBank
1326	L. sant C216	SAMN04488388	GCF_001584305.1	santarosai	Unknown	Unknown	1148	413	2014	South America	Ecuador	Human	GenBank
1327	L. sant M498	SAMN06212380	GCF_001952685.1	santarosai	Sejroe	Guaricura	1149	414	1998	South America	Brazil	Buffalo	GenBank
1328	L. sant LO-9	SAMN06212381	GCA_001952675.1	santarosai	Grippotyphosa	Grippotyphosa	1150	415	2001	South America	Brazil	cow	GenBank
1329	L. sant 2ACAP	SAMN06212382	GCF_001981425.1	santarosai	Grippotyphosa	Bananal	1151	415	2001	South America	Brazil	Capybara	GenBank
1330	L. sant M726-6	SAMN06212383	GCF_001981455.1	santarosai	Grippotyphosa	Grippotyphosa	1152	416	2006	South America	Brazil	Goat	GenBank
1331	L. sant M528-19	SAMN06212384	GCF_001981505.1	santarosai	Unknown	Unknown	1153	417	2008	South America	Brazil	capybara	GenBank
1353	L.sant 949	SAMN17727575		santarosai	Unknown	Unknown	1372	422	2013	South America	Brazil	Human	GenBank
1354	L.int 528	SAMN17727574		interrogans	Unknown	Unknown	1373	6	2013	South America	Brazil	Human	GenBank
1355	L.int 364	SAMN17727576		interrogans	Unknown	Unknown	1374	6	2017	South America	Brazil	Human	GenBank
1459	202202764			santarosai	Sarmin	Rio	1973	2022	1450	South America	Brazil	Rat	Academic Medical Center Univ.
1461	202202766			santarosai	Sarmin	Machiguenga	1970	2022	1452	South America	Peru	opossum	Academic Medical Center Univ.
1473	202202782			noguchii	Bataviae	Argentiniensis	1963	2022	1463	South America	Argentina	armadillo	Academic Medical Center Univ.
1513	L.interrogans L53	SAMN12588099		interrogans	Unknown	Hardjo-bovis	2016	2019	1493	South America	Brazil	cow	Genbank

## Sheet: Carribean
id	isolate	biosample	accession_number	species	serogroup	serovar	cgST (cgMLST)	cluster_40	isolation_year	world_region	country	host	source_lab
84	1051	SAMN02436369	1049941	kirschneri	Autumnalis	Bim	65	49		Central America	Barbados	Dog	Craig Venter Institute
85	200801910	SAMN02436417	1049762	borgpetersenii	Ballum	Castellonis	66;1181	15		Caribbean	Guadeloupe	Human	Craig Venter Institute
87	201100516	SAMN01920593	1291352	interrogans	Icterohaemorrhagiae	Icterohaemorrhagiae	68	6		Caribbean	Guadeloupe	Human	Craig Venter Institute
88	200702252	SAMN02436584	1049977	santarosai	Mini	Unknown	69	50		Caribbean	Guadeloupe	Human	Craig Venter Institute
89	200403458	SAMN02436577	1193058	santarosai	Mini	Unknown	70	50		Caribbean	Guadeloupe	Human	Craig Venter Institute
90	ST188	SAMN02436570	1218593	santarosai	Unknown	Unknown	71	51		Caribbean	Trinidad & Tobago	Dog	Craig Venter Institute
429	bajan1256	SAMEA5168241		noguchii	Australis	Bajan	350	179	1991	Central America	Barbados	Amphibian	CRBIP
526	201101963cong2011	SAMEA5168275		santarosai	Celledoni	Unknown	432	196	2011	Caribbean	Martinique	Human	CNR_leptospirose
791	leptoCuba20			kirschneri	Pomona	Mozdok	763	73	1990	Caribbean	Cuba	Rat	Finlay Institute of vaccine
792	leptoCuba21			interrogans	Canicola	Canicola	764	28	1988	Caribbean	Cuba	Calf	Finlay Institute of vaccine
793	leptoCuba22			interrogans	Icterohaemorrhagiae	Copenhagenni	765	6	1991	Caribbean	Cuba	Rat	Finlay Institute of vaccine
794	leptoCuba23			interrogans	Canicola	Canicola	766;1311	28	1988	Caribbean	Cuba	Calf	Finlay Institute of vaccine
795	leptoCuba24			interrogans	Canicola	Canicola	767	28	1988	Caribbean	Cuba	Calf	Finlay Institute of vaccine
817	LEPTOCUBA04			borgpetersenii	Ballum	Ballum	731	15	2012	Caribbean	Cuba	Human	IPK_leptospira
824	201802909			interrogans	Icterohaemorrhagiae	Unknown	669	6	2018	Caribbean	Martinique	Human	CNR_leptospirose
936	cuba_02			borgpetersenii	Ballum	Arborea/Quandong	715	15	2011	Caribbean	Cuba	Human	IPK
937	cuba_15			borgpetersenii	Ballum	Arborea/Quandong	716	15	2009	Caribbean	Cuba	Human	IPK
938	cuba_01			interrogans	Canicola	Canicola	717	28	2010	Caribbean	Cuba	Human	IPK
939	cuba_03			interrogans	Canicola	Canicola	242;718;1085	28	2010	Caribbean	Cuba	Human	IPK
940	cuba_09			interrogans	Canicola	Canicola	242;718;1085	28	2009	Caribbean	Cuba	Human	IPK
941	cuba_10			interrogans	Canicola	Canicola	242;718;1085	28	2009	Caribbean	Cuba	Human	IPK
942	cuba_11			interrogans	Canicola	Canicola	718	28	2011	Caribbean	Cuba	Human	IPK
943	cuba_16			interrogans	Canicola	Canicola	242;718;1085	28	2011	Caribbean	Cuba	Human	IPK
944	201902908			santarosai	Tarassovi	Unknown	719	310	2018	Caribbean	Martinique	Human	CNR_leptospirose
958	LEPTOCUBA05			interrogans	Pomona	Pomona	732	5	2012	Caribbean	Cuba	Human	IPK_leptospira
959	LEPTOCUBA07			interrogans	Canicola	Canicola	242;718;1085;1315	28	2011	Caribbean	Cuba	Human	IPK_leptospira
960	LEPTOCUBA08			kirschneri	Pomona	Mozdok	733	73	2011	Caribbean	Cuba	Human	IPK_leptospira
961	LEPTOCUBA12			interrogans	Canicola	Canicola	734	28	2011	Caribbean	Cuba	Human	IPK_leptospira
962	LEPTOCUBA14			borgpetersenii	Ballum	Kenya/Perú	578	15	2010	Caribbean	Cuba	Human	IPK_leptospira
963	LEPTOCUBA17			borgpetersenii	Ballum	Arborea/Quandong	735	15	2009	Caribbean	Cuba	Human	IPK_leptospira
964	201900821			borgpetersenii	Ballum	Arborea/Quandong	736	15	2010	Caribbean	Cuba	Human	IPK_leptospira
965	201900826			borgpetersenii	Ballum	Sarmini SA/Cuica SA	737	15	2008	Caribbean	Cuba	Human	IPK_leptospira
966	201900827			interrogans	Canicola	Canicola	738	28	2011	Caribbean	Cuba	Human	IPK_leptospira
967	201900828			kirschneri	Pomona	Mozdok	739	73	2011	Caribbean	Cuba	Human	IPK_leptospira
1032	201102933			noguchii	Panama	Unknown	796	179	2011	Caribbean	Guadeloupe	Human	CNR_leptospirose
1051	201102933	SAMN25636955		noguchii	Panama	Unknown	851	179	2011	Caribbean	Guadeloupe	Human	CNR_leptospirose
1150	202100614			borgpetersenii	Ballum	Not examined	960	15	2000	Caribbean	Guadeloupe	mouse	CNR_leptospirose
1189	202101808			santarosai	Celledoni	Unknown	995	387	2021	Caribbean	Martinique	Human	CNR_leptospirose
1270	L. noguchii barb.	SAMN25636779	NZ_CP091967	noguchii	Unknown	Unknown	1051	179	2022	Central America	Barbados	Amphibia	GenBank
1475	L.santarosai DCP-017	SAMN24659830		santarosai	Unknown	Unknown	2021	2022	1465	Carribean	USA_Puerto Rico	cow	GenBank
1476	L.borg R14-L	SAMN11389092		borgpetersenii	Unknown	Unknown	2017	2019	1096;1043;578	Caribbean	St. Kitts & Nevis	Rat	Genbank
1477	L.interrogans R13	SAMN11389089		interrogans	Unknown	Unknown	2017	2019	1466	Caribbean	St. Kitts & Nevis	Rat	Genbank
1478	L.interrogans R16	SAMN11389093		interrogans	Unknown	Unknown	2017	2019	1466;1471;1475;1467	Caribbean	St. Kitts & Nevis	Rat	Genbank
1479	L.interrogans R13-L	SAMN11389090		interrogans	Unknown	Unknown	2017	2019	1467;1475;1471;1466	Caribbean	St. Kitts & Nevis	Rat	Genbank
1480	L.borg R28	SAMN11389099		borgpetersenii	Unknown	Unknown	2017	2019	1468	Caribbean	St. Kitts & Nevis	Rat	Genbank
1481	L.borg R6L	SAMN11389085		borgpetersenii	Unknown	Unknown	2017	2019	1469;1476	Caribbean	St. Kitts & Nevis	Rat	Genbank
1482	L.interrogans R7	SAMN11389086		interrogans	Unknown	Unknown	2017	2019	1470	Caribbean	St. Kitts & Nevis	Rat	Genbank
1483	L.interrogans R22	SAMN11389097		interrogans	Unknown	Unknown	2017	2019	1471	Caribbean	St. Kitts & Nevis	Rat	Genbank
1484	L.borg R23	SAMN11389098		borgpetersenii	Unknown	Unknown	2017	2019	1043;578;1096	Caribbean	St. Kitts & Nevis	Rat	Genbank
1485	L.interrogans R12	SAMN11389088		interrogans	Unknown	Unknown	2017	2019	1472	Caribbean	St. Kitts & Nevis	Rat	Genbank
1486	L.interrogans R11	SAMN11389087		interrogans	Unknown	Unknown	2017	2019	1466;1467;1471;1475	Caribbean	St. Kitts & Nevis	Rat	Genbank
1487	L.interrogans R21	SAMN11389096		interrogans	Unknown	Unknown	2017	2019	1473	Caribbean	St. Kitts & Nevis	Rat	Genbank
1488	L.borg Mo4.	SAMN11389101		borgpetersenii	Unknown	Unknown	2017	2019	1474	Caribbean	St. Kitts & Nevis	Mouse	Genbank
1489	L.borg R29	SAMN11389100		borgpetersenii	Unknown	Unknown	2017	2019	1043;578;1096	Caribbean	St. Kitts & Nevis	Mouse	Genbank
1490	L.interrogans R19	SAMN11389095		interrogans	Unknown	Unknown	2017	2019	1471;1466;1467;1475	Caribbean	St. Kitts & Nevis	Rat	Genbank
1491	L.borg R14	SAMN11389091		borgpetersenii	Unknown	Unknown	2017	2019	1096;578;1043	Caribbean	St. Kitts & Nevis	Mouse	Genbank
1492	L.interrogans R17	SAMN11389094		interrogans	Unknown	Unknown	2017	2019	1475	Caribbean	St. Kitts & Nevis	Rat	Genbank
1493	L.borg R6	SAMN11389084		borgpetersenii	Unknown	Unknown	2017	2019	1476	Caribbean	St. Kitts & Nevis	Mouse	Genbank

## Sheet: Asia
id	isolate	biosample	accession_number	species	serogroup	serovar	cgST (cgMLST)	cluster_40	isolation_year	world_region	country	host	source_lab
15	Sri Lanka 30	SAMN01920597	1291356	interrogans	Pyrogenes	Pyrogenes	13;1159	9		South Asia	Sri Lanka	Other rodent	Craig Venter Institute
16	Sri Lanka 39	SAMN01920626	1291355	interrogans	Pyrogenes	Pyrogenes	14;565;1160	10		South Asia	Sri Lanka	Other rodent	Craig Venter Institute
17	Sri Lanka 46	SAMN01920595	1291354	interrogans	Pyrogenes	Pyrogenes	15;1161	11		South Asia	Sri Lanka	Other rodent	Craig Venter Institute
23	56604	SAMN03785545	280505	borgpetersenii	Unknown	Unknown	19;1162	15		East Asia	China	Rat	Craig Venter Institute
25	56609	SAMN02949529	1395589	interrogans	Grippotyphosa	Linhai	21;1164	17		East Asia	China	Human	Craig Venter Institute
26	Lai		1049911	interrogans	Icterohaemorrhagiae	Lai	22;1165	16		East Asia	China	Human	Craig Venter Institute
27	56601	SAMN14226823	189518	interrogans	Icterohaemorrhagiae	Lai	23;1166	16		East Asia	China	Human	Craig Venter Institute
29	P2653	SAMN01801598	1218600	weilii	Unknown	Unknown	24	18		East Asia	China	Other rodent	Craig Venter Institute
36	JB	SAMN01801607	1218584	kirschneri	Unknown	Unknown	30;1169	22		Western Asia	Iran	Human	Craig Venter Institute
38	UP-MMC-NIID LP	SAMN13011886	214675	interrogans	Pyrogenes	Manilae	32	23		East Asia	Japan	Other rodent	Craig Venter Institute
57	LT1962	SAMN00255265	1001597	interrogans	Canicola	Canicola	48	37		East Asia	Taiwan	Human	Craig Venter Institute
139	Sri Lanka 14	SAMN01919809	1291358	interrogans	Pyrogenes	Pyrogenes	110;1193	74		South Asia	Sri Lanka	Rat	Craig Venter Institute
145	SR61	SAMN02928167	57678	interrogans	Icterohaemorrhagiae	Lai	115;1196	75		South Asia	Sri Lanka	Human	Craig Venter Institute
146	SriLanka1	SAMN00739381	1085542	interrogans	Pyrogenes	Pyrogenes	116;1197	76		South Asia	Sri Lanka	Human	Craig Venter Institute
147	SriLanka2	SAMN00739377	1085543	interrogans	Pyrogenes	Pyrogenes	117;1198	77		South Asia	Sri Lanka	Human	Craig Venter Institute
299	Andaman	SAMN02436576	1193018	interrogans	Grippotyphosa	Grippotyphosa	240;1235	2		South Asia	India	Human	Craig Venter Institute
442	ratnapura1236	AMEA5168258		kirschneri	Grippotyphosa	Ratnapura	361	185	1965	South Asia	Sri Lanka	Human	CRBIP
444	ratnapura1439	ratnapura1439		kirschneri	Grippotyphosa	Ratnapura	361	185	1970	South Asia	Sri Lanka	Human	CRBIP
484	kirsch ratnapura1142	SAMEA5168238		kirschneri	Grippotyphosa	Ratnapura	400	185	1965	South Asia	Sri Lanka	Human	CRBIP
485	kirsch vanderho1145	SAMEA5168239		kirschneri	Grippotyphosa	Vanderhoedeni	400	185	1969	Western Asia	Israel	Other mammal	CRBIP
489	kirsch ratnapura1439	SAMEA5168243		kirschneri	Grippotyphosa	Ratnapura	404	185	1970	South Asia	Sri Lanka	Human	CRBIP
497	grippotyphosa1481			interrogans	Grippotyphosa	Grippotyphosa	411	2	1928	South Asia	Andaman Islands
499	kirsch vanderhoe1226	SAMEA5168252		kirschneri	Grippotyphosa	Vanderhoedeni	413	184	1969	Western Asia	Israel	Other mammal	CRBIP
500	grippotyphosa1231			interrogans	Grippotyphosa	Grippotyphosa	414	2		South Asia	Andaman Islands
503	nogu rushan1311	SAMEA5168202		noguchii	Australis	Rushan	486	227	1984	East Asia	China	Amphibian	CRBIP
507	kirsch ratnapura1236	SAMEA5168258		kirschneri	Grippotyphosa	Ratnapura	420	185	1965	South Asia	Sri Lanka	Human	CRBIP
511	wolb liangguang1445	SAMEA5168262		interrogans	Grippotyphosa	Unknown	487	228		East Asia	China	Rat	Institute for Medical Research, Mal
615	201800024			interrogans	Unknown	Unknown	502;508	238	1972	Central Asia	Russia	Human	IP Saint Petersburg
618	201800028			interrogans	Tarassovi	Unknown	505	240	1985	Central Asia	Russia	Human	IP Saint Petersburg
619	201800029			kirschneri	Canicola	Unknown	506	22	2005	Central Asia	Russia	Human	IP Saint Petersburg
620	201800031			interrogans	Unknown	Unknown	507	28	2008	Central Asia	Russia	Human	IP Saint Petersburg
622	201800025			interrogans	Unknown	Unknown	508	238	1981	Central Asia	Russia	Human	IP Saint Petersburg
623	201800023			interrogans	Unknown	Unknown	517	238	1988	Central Asia	Russia	Human	IP Saint Petersburg
625	201800030			kirschneri	Canicola	Unknown	510	22	2007	Central Asia	Russia	Human	IP Saint Petersburg
686	201800561	SAMN11289421		interrogans	Autumnalis	Unknown	555;916	74	2017	South Asia	Sri Lanka	Human	FMAS-Leptospira research lab
687	201800562	SAMN11919575		weilii	Unknown	Not examined	556;1049	262	2017	South Asia	Sri Lanka	Human	FMAS-Leptospira research lab
688	201800564	SAMN11919577		interrogans	Pyrogenes	Unknown	557	9	2017	South Asia	Sri Lanka	Human	FMAS-Leptospira research lab
689	201800566	SAMN11919579		interrogans	Pyrogenes	Unknown	558	263	2017	South Asia	Sri Lanka	Human	FMAS-Leptospira research lab
690	201800567	SAMN11919580		weilii	Celledoni	Not examined	559	264	2017	South Asia	Sri Lanka	Human	FMAS-Leptospira research lab
691	201800568	SAMN11919581		interrogans	Bataviae	Unknown	560	265	2018	South Asia	Sri Lanka	Human	FMAS-Leptospira research lab
692	201800569	SAMN11919582		interrogans	Pyrogenes	Unknown	561	263	2018	South Asia	Sri Lanka	Human	FMAS-Leptospira research lab
693	201800570	SAMN11919583		interrogans	Autumnalis	Unknown	562	266	2018	South Asia	Sri Lanka	Human	FMAS-Leptospira research lab
694	201800571	SAMN11919584		borgpetersenii	unknown	Not examined	563	267	2018	South Asia	Sri Lanka	Human	FMAS-Leptospira research lab
695	201800573	SAMN11919586		borgpetersenii	Unknown	Not examined	564;922	267	2018	South Asia	Sri Lanka	Human	FMAS-Leptospira research lab
696	201800574	SAMN11919587		interrogans	Pyrogenes	Unknown	565	10		South Asia	Sri Lanka	Human	FMAS-Leptospira research lab
699	201800563	SAMN11919576		interrogans	Autumnalis	Unknown	567	269	2017	South Asia	Sri Lanka	Human	FMAS-Leptospira research lab
702	201800565	SAMN11919578		interrogans	Autumnalis	Unknown	569	271	2017	South Asia	Sri Lanka	Human	FMAS-Leptospira research lab
703	201800572	SAMN11919585		borgpetersenii	Unknown	Not examined	575	267	2018	South Asia	Sri Lanka	Human	FMAS-Leptospira research lab
704	201800575			interrogans	Pyrogenes	Unknown	570	10	2018	South Asia	Sri Lanka	Human	FMAS-Leptospira research lab
781	201800560			interrogans	Autumnalis	Unknown	631	291	2017	South Asia	Sri Lanka	Human	FMAS-Leptospira research lab
838	STPET07			interrogans	Unknown	unknown	684	28	1980	Central Asia	Russia	Norway Rat	St-Petersburg Pasteur Institute
956	Leptospira-5			borgpetersenii	Javanica	not examined	729	313	2012	Central Asia	Russia	small mammal	Irkutsk Antiplague Institute
957	Leptospira-34			borgpetersenii	Javanica	not examined	730	313	2014	Central Asia	Russia	small mammal	Irkutsk Antiplague Institute
986	FMAS_KW2	SAMN11289420		interrogans	not examined	not examined	919;1320	291		South Asia	Sri Lanka	Human	Rajarata University of Sri lanka
990	Piyasena	SAMN08498447		borgpetersenii	Javanica	Ceylonica	922;1323	267		South Asia	Sri Lanka	Human	JCVI
1022	202000071	SAMN11919588		interrogans	Pyrogenes	not examined	785	321	2018	South Asia	Sri Lanka	Human	FMAS-Leptospira research lab
1023	202000072	SAMN11919589		interrogans	Autumnalis	not examined	786	266	2018	South Asia	Sri Lanka	Human	FMAS-Leptospira research lab
1024	202000073	SAMN11919590		borgpetersenii	Unknown	not examined	787	267	2018	South Asia	Sri Lanka	Human	FMAS-Leptospira research lab
1025	202000074	SAMN11919591		interrogans	Icterohaemorrhagiae	not examined	788	322	2018	South Asia	Sri Lanka	Human	FMAS-Leptospira research lab
1026	202000075	SAMN11919592		interrogans	Autumnalis	not examined	789	266	2018	South Asia	Sri Lanka	Human	FMAS-Leptospira research lab
1027	202000076	SAMN11919593		borgpetersenii	Unknown	not examined	790	267	2018	South Asia	Sri Lanka	Human	FMAS-Leptospira research lab
1028	202000077	SAMN11919594		borgpetersenii	unknown	not examined	791	267	2018	South Asia	Sri Lanka	Human	FMAS-Leptospira research lab
1029	202000078	SAMN11919595		borgpetersenii	Unknown	not examined	792	267	2019	South Asia	Sri Lanka	Human	FMAS-Leptospira research lab
1030	202000079	SAMN11919596		kirschneri	Grippotyphosa	not examined	793	323	2019	South Asia	Sri Lanka	Human	FMAS-Leptospira research lab
1079	200009351			interrogans	Canicola	Not examined	879;1339	28		Central Asia	Russia	Human	CNR_leptospirose
1081	200203127			interrogans	Sejroe	Not examined	881;1341	238	2002	Central Asia	Russia	Human	CNR_leptospirose
1175	Salinem	SAMN01919165	JACADN000000000	interrogans	Pyrogenes	Pyrogenes	985;1353	3		South Asia	India	Human	Genbank
1176	Wumalasena	SAMN14582902	8414981	kirschneri	Grippotyphosa	Ratnapura	986;1354	185		South Asia	India	Human	Genbank
1224	L.borg 4-I	SAMN22220436	13525301	borgpetersenii	Unknown	Javanica	1356	313	2012	Central Asia	Russia	shrew	Genbank
1269	L. borg 34-PK	SAMN22220437	NZ_CP097464	borgpetersenii	Unknown	Unknown	1050	313	2014	Central Asia	Russia	Lake Khanka"	Genbank
1276	L. borg I2	SAMN30252697	NZ_CP102680.1	borgpetersenii	Javanica	Javanica	1056	313	2012	Central Asia	Russia	shrew	GenBank
1279	L. int str. 56601	SAMN02603127	NC_004342.2	interrogans	Icterohaemorrhagiae	Lai	1104	16	2022	East Asia	China	Unknown	GenBank
1325	L. sant 56663	SAMN02947959	GCF_001569335.1	santarosai	Mini	Unknown	1147	101	1980	East Asia	China	Muskrat	GenBank
1344	L.int Che_2014	SAMN19670363		interrogans	Unknown	Unknown	1370	19	2014	South Asia	India	cow	GenBank
1407	L.int Salinem	SAMN14582900		interrogans	Unknown	Pyrogenes	0	2020	985;1390;1353	South Asia	India	Human	GenBank	1479
1408	L.kirsch Wumalasena	SAMN14582902		kirschneri	Unknown	Ratnapura	0	2020	986;1354	South Asia	India	Human	GenBank	1491
1438	MH4000			interrogans	Pomona	not examined	2019	2022	1446;1444;1442	Western Asia	Israel	cow	Kimron Veterinary Institute	1492
1439	MH4001			interrogans	Canicola	not examined	2019	2022	1443	Western Asia	Israel	cow	Kimron Veterinary Institute	985;1353;1390
1440	MH4006			interrogans	not examined	not examined	2019	2022	1442;1444;1446	Western Asia	Israel	cow	Kimron Veterinary Institute	986;1354
1441	MH4012			interrogans	Pomona	not examined	2019	2022	1444	Western Asia	Israel	cow	Kimron Veterinary Institute	1457
1442	MH4016			interrogans	not examined	not examined	2019	2022	1446;1444;1442	Western Asia	Israel	cow	Kimron Veterinary Institute	1442;1444;1446
1443	MH4027			interrogans	Icterohaemorrhagiae	not examined	2019	2022	1445	Western Asia	Israel	cow	Kimron Veterinary Institute	1443
1444	MH4029			interrogans	Pomona	not examined	2019	2022	1446	Western Asia	Israel	cow	Kimron Veterinary Institute	1442;1444;1446
1466	202202774			interrogans	Louisiana	Lanka	1967	2022	1457	South Asia	Sri Lanka	Human	Academic Medical Center Univ.	1444
1496	L.kirschneri I-7	SAMN31747571		kirschneri	Unknown	Unknown	2016	2022	1479	Central Asia	Russia	Mouse	Genbank	1442;1444;1446
1511	L.interrogans 611	SAMN12871448		interrogans	Unknown	Canicola	1950	2019	1491	East Asia	China	Human	Genbank	1445
1512	L.interrogans LJ178	SAMN12871420		interrogans	Unknown	Canicola	2004	2019	1492	East Asia	China	Human	Genbank	1446

## Sheet: South-Eastern Asia
id	isolate	biosample	accession_number	species	serogroup	serovar	cgST (cgMLST)	cluster_40	isolation_year	world_region	country	host	source_lab
31	Hardjoprajitno	SAMN04102139	38347	interrogans	Sejroe	Hardjo	25;1167	19		South-eastern Asia	Indonesia	Human	Craig Venter Institute
32	Kariadi-Satu	SAMN00739373	1049803	interrogans	Bataviae	Bataviae	26	4		South-eastern Asia	Indonesia	Human	Craig Venter Institute
33	Swart	SAMN00739372	1049805	interrogans	Bataviae	Bataviae	27	4		South-eastern Asia	Indonesia	Human	Craig Venter Institute
39	UI 09149	SAMN02436500	1049782	borgpetersenii	Unknown	Unknown	33	24		South-eastern Asia	Laos	Human	Craig Venter Institute
40	UI 09931	SAMN02436592	1049767	borgpetersenii	Javanica	Javanica	34	267		South-eastern Asia	Laos	Human	Craig Venter Institute
41	UI 08452	SAMN02436590	1049935	interrogans	Unknown	Unknown	35	26		South-eastern Asia	Laos	Human	Craig Venter Institute
42	UI 08561	SAMN02436591	1049806	interrogans	Bataviae	Bataviae	36;1170	27		South-eastern Asia	Laos	Human	Craig Venter Institute
43	UI 09600	SAMN02436377	1049936	interrogans	Unknown	Unknown	37;1171	28		South-eastern Asia	Laos	Human	Craig Venter Institute
44	UI 12621	SAMN02436582	1049937	interrogans	Unknown	Unknown	38	29		South-eastern Asia	Laos	Human	Craig Venter Institute
45	UI 12758	SAMN02436378	1049938	interrogans	Unknown	Unknown	39	30		South-eastern Asia	Laos	Human	Craig Venter Institute
46	UI 12764	SAMN02436430	1049904	interrogans	Grippotyphosa	Grippotyphosa	40;1172	31		South-eastern Asia	Laos	Human	Craig Venter Institute
49	LNT 1234	SAMN02436426	1088541	weilii	Unknown	Unknown	41	32		South-eastern Asia	Laos	Human	Craig Venter Institute
50	UI 13098	SAMN02436583	1088542	weilii	Unknown	Unknown	42	33		South-eastern Asia	Laos	Human	Craig Venter Institute
51	Langkawi	SAMN12721651	1049913	interrogans	Icterohaemorrhagiae	Lai	43;1173	34		South-eastern Asia	Malaysia	Human	Craig Venter Institute
54	UP-OM	SAMN01920112	1291362	interrogans	Pyrogenes	Manilae	46	23		Melanesia	Philippines	Human	Craig Venter Institute
55	K56	SAMN01919801	1291363	interrogans	Pyrogenes	Manilae	47	23		Melanesia	Philippines	Rat	Craig Venter Institute
56	L495	SAMN13221756		interrogans	Pyrogenes	Manilae	31;241;375;775	23		Melanesia	Philippines	Human	CNR_leptospirose
58	L0066	SAMN01920625	1291207	borgpetersenii	Javanica	Javanica	49;594	267		South-eastern Asia	Thailand	Human	Craig Venter Institute
59	L0864	SAMN00739396	1049765	borgpetersenii	Javanica	Javanica	49;594	267		South-eastern Asia	Thailand	Human	Craig Venter Institute
60	FPW1039	SAMN02436495	1193040	interrogans	Unknown	Unknown	50;1174	38		South-eastern Asia	Thailand	Human	Craig Venter Institute
62	L0374	SAMN00739244	1049928	interrogans	Pyrogenes	Pyrogenes	51	39		South-eastern Asia	Thailand	Human	Craig Venter Institute
64	L0887	SAMN00739392	1049921	interrogans	Sejroe	Medanensis	52	26		South-eastern Asia	Thailand	Human	Craig Venter Institute
66	L1111	SAMN02436427	1049804	interrogans	Bataviae	Bataviae	53;1175	40		South-eastern Asia	Thailand	Human	Craig Venter Institute
70	P2529	SAMN00739385	1049814	interrogans	Autumnalis	Bim	54	30		South-eastern Asia	Thailand	Human	Craig Venter Institute
72	UT126	SAMN01766539	1049940	interrogans	Unknown	Unknown	55;1176	41		South-eastern Asia	Thailand	Human	Craig Venter Institute
73	UT234	SAMN00739391	1049807	interrogans	Bataviae	Bataviae	56	26		South-eastern Asia	Thailand	Human	Craig Venter Institute
75	C10069	SAMN02436629	1001591	interrogans	Unknown	Unknown	57;1177	10		South-eastern Asia	Thailand	Other rodent	Craig Venter Institute
77	H2	SAMN02436389	1193050	kirschneri	Unknown	Unknown	58;1178	42		South-eastern Asia	Thailand	Human	Craig Venter Institute
78	UT130	SAMN00739395	1049947	kirschneri	Grippotyphosa	Grippotyphosa	59;1179	43		South-eastern Asia	Thailand	Human	Craig Venter Institute
79	2006001853	SAMN02436335	1001589	weilii	Unknown	Unknown	60;1180	44		South-eastern Asia	Thailand	Human	Craig Venter Institute
80	2006001855	SAMN00255257	996804	weilii	Unknown	Unknown	61	45		South-eastern Asia	Thailand	Human	Craig Venter Institute
81	LNT 1194	SAMN00739393	1088543	weilii	Unknown	Unknown	62	46		South-eastern Asia	Thailand	Human	Craig Venter Institute
82	UI 14631	SAMN00739394	1088544	weilii	Unknown	Unknown	63	47		South-eastern Asia	Thailand	Human	Craig Venter Institute
110	L. int R123	SAMN05467253	13525201	interrogans	Unknown	Bataviae	1185	4	2011	South-eastern Asia	Malaysia	Rat	Genbank
390	201703071			interrogans	Unknown	Unknown	485	4	2017	South-eastern Asia	Malaysia	Rat	CNR_leptospirose
405	201700048	SAMEA5168181		interrogans	Sejroe	Hardjobovis	328;1277	19		South-eastern Asia	Indonesia	Cow	CNR_leptospirose
406	201700049	SAMEA5168182		interrogans	Sejroe	Hardjoprajitno	329;1278	19		South-eastern Asia	Indonesia	Human	CNR_leptospirose
446	muelleri1448	SAMEA5168207		interrogans	Grippotyphosa	Muelleri	365	187	1973	South-eastern Asia	Malaysia	Rat	CRBIP
501	int bangkok1233	SAMEA5168253		interrogans	Australis	Bangkok	415	176		South-eastern Asia	Thailand	Dog	CRBIP
506	int fugis1227	SAMEA5168257		interrogans	Australis	Fugis	419	175	1957	South-eastern Asia	Malaysia	Human	CRBIP
570	201702693	SAMEA5168309		interrogans	Unknown	Unknown	468	4	2017	South-eastern Asia	Malaysia	Rat	Institute for Medical Research, Mal
576	L. int D7	SAMN05467250	13525211	interrogans	Unknown	Canicola	1309	28	2011	South-eastern Asia	Malaysia	Dog	Genbank
582	201702694	SAMEA5168319		interrogans	Unknown	Unknown	468;1067;1185	4	2017	South-eastern Asia	Malaysia	Rat	Institute for Medical Research, Mal
583	201702695	SAMEA5168320		borgpetersenii	Unknown	Unknown	469;472	267	2017	South-eastern Asia	Malaysia	Rat	Institute for Medical Research, Mal
584	201702696	SAMEA5168321		borgpetersenii	Unknown	Unknown	472	267	2017	South-eastern Asia	Malaysia	Rat	Institute for Medical Research, Mal
718	201801165			interrogans	Autumnalis	Unknown	581	272	2008	South-eastern Asia	Laos	Human	LOMWRU
723	201801198			weilii	Unknown	Unknown	586	273	2011	South-eastern Asia	Laos	Human	LOMWRU
730	3522 CT	SAMN02436434	AHMN00000000.2	kirschneri	Unknown	Cynopteri	584	20		South-eastern Asia	Indonesia	Other mammal	Craig Venter Institute
731	201801160			interrogans	Canicola	Unknown	587	28	2007	South-eastern Asia	Laos	Human	LOMWRU
732	201801161			interrogans	Canicola	Unknown	588	28	2007	South-eastern Asia	Laos	Human	LOMWRU
733	201801162			interrogans	Autumnalis	Unknown	589	272	2008	South-eastern Asia	Laos	Human	LOMWRU
734	201801164			interrogans	Canicola	Unknown	590	28	2008	South-eastern Asia	Laos	Human	LOMWRU
735	201801173			interrogans	Canicola	Unknown	591	28	2008	South-eastern Asia	Laos	Human	LOMWRU
736	201801177			weilii	Unknown	Unknown	592	274	2009	South-eastern Asia	Laos	Human	LOMWRU
737	201801178bis	SAMN00739394		weilii	Unknown	Unknown	593	47	2009	South-eastern Asia	Laos	Human	LOMWRU
741	201801188			borgpetersenii	Unknown	Unknown	594	267	2010	South-eastern Asia	Laos	Human	LOMWRU
742	201801189			interrogans	Autumnalis	Unknown	595	272	2011	South-eastern Asia	Laos	Human	LOMWRU
743	201801190			interrogans	Autumnalis	Unknown	589;656;1072	272	2012	South-eastern Asia	Laos	Human	LOMWRU
744	201801191			interrogans	Autumnalis	Unknown	596	272	2012	South-eastern Asia	Laos	Human	LOMWRU
745	201801194			interrogans	Australis	Unknown	597	275	2013	South-eastern Asia	Laos	Human	LOMWRU
746	201801158bis			interrogans	Grippotyphosa	Unknown	599	276	2006	South-eastern Asia	Laos	Human	LOMWRU
747	201801168bis			interrogans	Grippotyphosa	Unknown	600	277	2008	South-eastern Asia	Laos	Human	LOMWRU
748	201801169bis			interrogans	Canicola	Unknown	601	28	2008	South-eastern Asia	Laos	Human	LOMWRU
749	201801170bis			interrogans	Autumnalis	Unknown	602	272	2008	South-eastern Asia	Laos	Human	LOMWRU
750	201801172bis			interrogans	Autumnalis	Unknown	603	272	2008	South-eastern Asia	Laos	Human	LOMWRU
751	201801181bis			interrogans	Autumnalis	Unknown	604	272	2009	South-eastern Asia	Laos	Human	LOMWRU
752	201801184bis			interrogans	Canicola	Unknown	605	28	2009	South-eastern Asia	Laos	Human	LOMWRU
753	201801193bis			interrogans	Bataviae	Unknown	606	278	2009	South-eastern Asia	Laos	Human	LOMWRU
754	201801195			interrogans	Bataviae	Unknown	607	279	2010	South-eastern Asia	Laos	Human	LOMWRU
755	201801200bis			interrogans	Icterohaemorrhagiae	Unknown	608	280	2012	South-eastern Asia	Laos	Human	LOMWRU
756	201801203bis			interrogans	Grippotyphosa	Unknown	609	281	2014	South-eastern Asia	Laos	Human	LOMWRU
757	201801205			weilii	Unknown	Unknown	610	282	2014	South-eastern Asia	Laos	Human	LOMWRU
758	201801206			weilii	Unknown	Unknown	611	283	2011	South-eastern Asia	Laos	Human	LOMWRU
759	201801207			interrogans	Pomona	Unknown	612	284	2011	South-eastern Asia	Laos	Human	LOMWRU
761	201801571			interrogans	Sejroe	Wolffi	614	238	1937	South-eastern Asia	Indonesia	Human	Academic Medical Center Univ.
762	201801752			interrogans	Autumnalis	Unknown	615	272	1905	South-eastern Asia	Laos	Human	LOMWRU
763	201801759			interrogans	Bataviae	Unknown	616	285	1905	South-eastern Asia	Laos	Human	LOMWRU
764	201801761			interrogans	Grippotyphosa	Unknown	617	286	2016	South-eastern Asia	Laos	Human	LOMWRU
768	201801167ter			interrogans	Autumnalis	Unknown	618	30	2009	South-eastern Asia	Laos	Human	LOMWRU
769	201801185ter			interrogans	Canicola	Unknown	619	28	2006	South-eastern Asia	Laos	Human	LOMWRU
770	201801754			borgpetersenii	Unknown	Unknown	620	267	2009	South-eastern Asia	Laos	Human	LOMWRU
771	201801755			interrogans	Pomona	Unknown	621	287	2011	South-eastern Asia	Laos	Human	LOMWRU
772	201801756			interrogans	Pomona	Unknown	622	288	2013	South-eastern Asia	Laos	Human	LOMWRU
773	201801757			interrogans	Autumnalis	Unknown	623	272	2011	South-eastern Asia	Laos	Human	LOMWRU
774	201801765			interrogans	Icterohaemorrhagiae	Unknown	624	289	2009	South-eastern Asia	Laos	Human	LOMWRU
775	201801176ter			interrogans	Autumnalis	Unknown	625	30	2009	South-eastern Asia	Laos	Human	LOMWRU
776	201801197ter			interrogans	Unknown	Unknown	626	28	2010	South-eastern Asia	Laos	Human	LOMWRU
777	201801751			interrogans	Bataviae	Unknown	627	27	2006	South-eastern Asia	Laos	Human	LOMWRU
778	201801753			interrogans	Autumnalis	Unknown	628	272	2006	South-eastern Asia	Laos	Human	LOMWRU
779	201801758			interrogans	Autumnalis	Unknown	629	272	2014	South-eastern Asia	Laos	Human	LOMWRU
780	201801762			interrogans	Icterohaemorrhagiae	Unknown	630	290	2016	South-eastern Asia	Laos	Human	LOMWRU
782	201801167			interrogans	Autumnalis	Unknown	625;1073	30	2008	South-eastern Asia	Laos	Human	LOMWRU
783	201801179			interrogans	Bataviae	Unknown	632	40	2009	South-eastern Asia	Laos	Human	LOMWRU
785	201801201			weilii	Unknown	Unknown	637	292	2014	South-eastern Asia	Laos	Human	LOMWRU
787	201801208			weilii	Unknown	Unknown	638	293	2015	South-eastern Asia	Laos	Human	LOMWRU
788	201801210			interrogans	Pomona	Unknown	639	284	2013	South-eastern Asia	Laos	Human	LOMWRU
789	201801211			interrogans	Bataviae	Unknown	640	40		South-eastern Asia	Laos	Human	LOMWRU
790	201801764			interrogans	Autumnalis	Unknown	641	272		South-eastern Asia	Laos	Human	LOMWRU
800	201801157cinq			interrogans	Grippotyphosa	Unknown	651	277	2006	South-eastern Asia	Laos	Human	LOMWRU
801	201801171quat			interrogans	Autumnalis	Unknown	652	272	2008	South-eastern Asia	Laos	Human	LOMWRU
802	201801175quat			interrogans	Grippotyphosa	Unknown	653	295	2009	South-eastern Asia	Laos	Human	LOMWRU
803	201801180ter			interrogans	Autumnalis	Unknown	654	272	2009	South-eastern Asia	Laos	Human	LOMWRU
804	201801182bis			interrogans	Autumnalis	Unknown	655	272	2009	South-eastern Asia	Laos	Human	LOMWRU
805	201801183cinq			interrogans	Autumnalis	Unknown	656	272	2009	South-eastern Asia	Laos	Human	LOMWRU
806	201801196bis			interrogans	Bataviae	Unknown	657	296	2010	South-eastern Asia	Laos	Human	LOMWRU
807	201801199quat			interrogans	Autumnalis	Unknown	658	297	2012	South-eastern Asia	Laos	Human	LOMWRU
808	201801202bis			interrogans	Grippotyphosa	Unknown	659	298	2012	South-eastern Asia	Laos	Human	LOMWRU
809	201801756bis			interrogans	Unknown	Unknown	660	288	2013	South-eastern Asia	Laos	Human	LOMWRU
810	201801760			kirschneri	Unknown	Unknown	661	299	2015	South-eastern Asia	Laos	Human	LOMWRU
811	201801763bis			interrogans	Unknown	Unknown	662	300	2017	South-eastern Asia	Laos	Human	LOMWRU
821	201801163			interrogans	Unknown	Unknown	668	28	2008	South-eastern Asia	Laos	Human	LOMWRU
825	201801159			interrogans	Autumnalis	Unknown	675	302	2016	South-eastern Asia	Laos	Human	LOMWRU
826	201801186			interrogans	Bataviae	Unknown	670	40	2010	South-eastern Asia	Laos	Human	LOMWRU
827	201801192			kirschneri	Unknown	Unknown	671	63	2017	South-eastern Asia	Laos	Human	LOMWRU
828	201801204			interrogans	Unknown	Unknown	672	40	2014	South-eastern Asia	Laos	Human	LOMWRU
829	201801209			interrogans	Pyrogenes	Unknown	676	303	2015	South-eastern Asia	Laos	Human	LOMWRU
833	201801187			interrogans	Autumnalis	Unknown	678	272	2010	South-eastern Asia	Laos	Human	LOMWRU
849	201801174			interrogans	Unknown	Unknown	698	307	2008	South-eastern Asia	Laos	Human	LOMWRU
974	201900343			interrogans	Djasiman	Djasiman	745	37	1938	South-eastern Asia	Indonesia	Human	CNR_leptospirose
1086	200702592			weilii	Not examined	Not examined	886	346	2007	South-eastern Asia	Thailand	Human	CNR_leptospirose
1187	HP358	SAMN16925409	9273241	interrogans	unknown	unknown	994	386		South-eastern Asia	Malaysia	rodent	Universiti Putra Malaysia
1246	L.interrogans B004	SAMN27363251		interrogans	Unknown	Unknown	1041	400	2016	South-eastern Asia	Malaysia	Human	GenBank
1247	L.weilii B208	SAMN27363252		weilii	Unknown	Unknown	1042	401	2017	South-eastern Asia	Malaysia	Human	GenBank
1277	L. interrogans D64	SAMN13679794	NZ_CP077942.1	interrogans	Unknown	Bataviae	1102	4	2017	South-eastern Asia	Thailand	Dog	GenBank
1357	L.borg KHM19	SAMD00245696		borgpetersenii	Unknown	Unknown	1375	267	2019	Southern Asia	Cambodia	Rat	GenBank
1358	L.borg KHM09	SAMD00245695		borgpetersenii	Unknown	Unknown	1376	267	2019	Southern Asia	Cambodia	Rat	GenBank
1359	L.borg KHM25	SAMD00245697		borgpetersenii	Unknown	Unknown	1375;1377	267	2019	Southern Asia	Cambodia	Rat	GenBank
1469	202202778			weilii	Javanica	Coxi	1953	2022	1459	South-eastern Asia	Malaysia	Human	Academic Medical Center Univ.
1506	L.interrogans 782	SAMN12721654		interrogans	Unknown	Canicola	2014	2019	1487	Melanesia	Malaysia	Human	Genbank
1507	L.interrogans 1489	SAMN12721652		interrogans	Unknown	Bataviae	2014	2019	1488	Melanesia	Malaysia	Human	Genbank
1508	L.interrogans 1548	SAMN12721655		interrogans	Unknown	Bataviae	2015	2019	1185;468;1067	Melanesia	Malaysia	Human	Genbank
1509	L.interrogans 898	SAMN12721653		interrogans	Unknown	Icterohaemorrhagiae	2014	2019	1489	Melanesia	Malaysia	Human	Genbank
1510	L.interrogans 1530d	SAMN12721657		interrogans	Unknown	Yeoncheon	2014	2019	1490	Melanesia	Malaysia	Human	Genbank

## Sheet: Australia and Pacific
id	isolate	biosample	accession_number	species	serogroup	serovar	cgST (cgMLST)	cluster_40	isolation_year	world_region	country	host	source_lab
225	L550	SAMN02603615	355276	borgpetersenii	Sejroe	Hardjobovis	179;1116	72		Australia and New Zealand	Australia	Human	Craig Venter Institute
228	LT2156	SAMN00255261	1001601	interrogans	Pyrogenes	Zanoni	181	106		Australia and New Zealand	Australia	Human	Craig Venter Institute
230	Szwajizak	SAMN01919802	1291310	interrogans	Mini	Szwajizak	182	107		Australia and New Zealand	Australia	Human	Craig Venter Institute
232	LT2116	SAMN00739295	1088540	weilii	Tarassovi	Topaz	184	109		Australia and New Zealand	Australia	Human	Craig Venter Institute
234	Noumea25	SAMN00739251		borgpetersenii	Ballum	Unknown	185;1217	15		Australia and New Zealand	New Caledonia	Human	MaGe
401	201601335	SAMEA5168177		interrogans	Unknown	Unknown	324;1273	166	2016	Australia and New Zealand	New Caledonia	Human	IP Nouvelle-Calédonie
418	201700043	SAMEA5168192		interrogans	Pomona	Unknown	340;1285	5	1988	Australia and New Zealand	New Caledonia	Cow	IP Nouvelle-Calédonie
421	hawain1295	SAMEA5168254		interrogans	Australis	Hawain	343	174	1971	Melanesia	Papua New Guinea	Other rodent	CRBIP
426	hawain1238			interrogans	Australis	Hawain	343	174	1971	Australia and New Zealand	New Guinea	Other mammal	CRBIP
443	valbuzzi1427	SAMEA5168259		interrogans	Grippotyphosa	Valbuzzi	362;1290	108	1955	Australia and New Zealand	Australia	Human	CRBIP
486	int hawain1238	SAMEA5168240		interrogans	Australis	Hawain	401	174	1971	Melanesia	Papua New Guinea	Other mammal	CRBIP
509	int wewak1432	SAMEA5168260		interrogans	Australis	Wewak	422	189		Melanesia	Papua New Guinea	Dog	CRBIP
714	MM0006	MM0006CK		borgpetersenii	Ballum	Ballum	580;705;707;709;710;711	15	2016	Australia and New Zealand	New Zealand	Other rodent	mEpiLab Massey University
850	MM0006CK			borgpetersenii	Ballum	Ballum	580;705;707;709;710;711	15	2016	Australia and New Zealand	New Zealand	mouse	mEpiLab Massey University
851	MM0010CK			borgpetersenii	Ballum	Ballum	580;705;707;709;710;711	15	2016	Australia and New Zealand	New Zealand	mouse	mEpiLab Massey University
852	MM0011CK			borgpetersenii	Ballum	Ballum	580;705;707;709;710;711	15	2016	Australia and New Zealand	New Zealand	mouse	mEpiLab Massey University
853	MM0011CU			borgpetersenii	Ballum	Ballum	580;705;707;709;710;711	15	2016	Australia and New Zealand	New Zealand	mouse	mEpiLab Massey University
854	MM0013CK			borgpetersenii	Ballum	Ballum	580;705;707;709;710;711	15	2016	Australia and New Zealand	New Zealand	mouse	mEpiLab Massey University
855	MM0013CU			borgpetersenii	Ballum	Ballum	580;705;707;709;710;711	15	2016	Australia and New Zealand	New Zealand	mouse	mEpiLab Massey University
856	MM0026CK			borgpetersenii	Ballum	Ballum	580;705;707;709;710;711	15	2016	Australia and New Zealand	New Zealand	mouse	mEpiLab Massey University
857	MM0026CU			borgpetersenii	Ballum	Ballum	580;705;707;709;710;711	15	2016	Australia and New Zealand	New Zealand	mouse	mEpiLab Massey University
858	MM0028CK			borgpetersenii	Ballum	Ballum	580;705;707;709;710;711	15	2016	Australia and New Zealand	New Zealand	mouse	mEpiLab Massey University
859	MM0031CK			borgpetersenii	Ballum	Ballum	580;705;707;709;710;711	15	2016	Australia and New Zealand	New Zealand	mouse	mEpiLab Massey University
860	MM0031CU			borgpetersenii	Ballum	Ballum	580;705;707;709;710;711	15	2016	Australia and New Zealand	New Zealand	mouse	mEpiLab Massey University
861	MM0037CK			borgpetersenii	Ballum	Ballum	580;705;707;709;710;711	15	2016	Australia and New Zealand	New Zealand	mouse	mEpiLab Massey University
862	MM0043CK			borgpetersenii	Ballum	Ballum	580;705;707;709;710;711	15	2016	Australia and New Zealand	New Zealand	mouse	mEpiLab Massey University
863	MM0050CK			borgpetersenii	Ballum	Ballum	580;705;707;709;710;711	15	2017	Australia and New Zealand	New Zealand	mouse	mEpiLab Massey University
864	MM0098CU			borgpetersenii	Ballum	Ballum	580;705;707;709;710;711	15	2017	Australia and New Zealand	New Zealand	mouse	mEpiLab Massey University
865	MM0119CK			borgpetersenii	Ballum	Ballum	580;705;707;709;710;711	15	2017	Australia and New Zealand	New Zealand	mouse	mEpiLab Massey University
866	MM0134CK			borgpetersenii	Ballum	Ballum	705;1077	15	2017	Australia and New Zealand	New Zealand	mouse	mEpiLab Massey University
867	MM0138CK			borgpetersenii	Ballum	Ballum	580;705;707;709;710;711	15	2017	Australia and New Zealand	New Zealand	mouse	mEpiLab Massey University
868	MM0148CK			borgpetersenii	Ballum	Ballum	705;1077	15	2017	Australia and New Zealand	New Zealand	mouse	mEpiLab Massey University
869	MM0159CK			borgpetersenii	Ballum	Ballum	580;705;707;709;710;711	15	2017	Australia and New Zealand	New Zealand	mouse	mEpiLab Massey University
870	MM0161CK			borgpetersenii	Ballum	Ballum	580;705;707;709;710;711	15	2017	Australia and New Zealand	New Zealand	mouse	mEpiLab Massey University
871	MM0168CK			interrogans	Pomona	Pomona	706;708;1078;1080	5	2017	Australia and New Zealand	New Zealand	hedgehog	mEpiLab Massey University
872	MM0189CU			borgpetersenii	Ballum	Ballum	707;1079	15	2017	Australia and New Zealand	New Zealand	mouse	mEpiLab Massey University
873	MM0195CK			borgpetersenii	Ballum	Ballum	580;705;707;709;710;711	15	2017	Australia and New Zealand	New Zealand	hedgehog	mEpiLab Massey University
874	MM0196CK			borgpetersenii	Ballum	Ballum	580;705;707;709;710;711	15	2017	Australia and New Zealand	New Zealand	hedgehog	mEpiLab Massey University
875	MM0200CK			borgpetersenii	Ballum	Ballum	705;1077	15	2017	Australia and New Zealand	New Zealand	mouse	mEpiLab Massey University
876	MM0211CK			borgpetersenii	Ballum	Ballum	580;705;707;709;710;711	15	2017	Australia and New Zealand	New Zealand	mouse	mEpiLab Massey University
877	MM0213CK			borgpetersenii	Ballum	Ballum	580;705;707;709;710;711	15	2017	Australia and New Zealand	New Zealand	rat	mEpiLab Massey University
878	MM0220CK			borgpetersenii	Ballum	Ballum	580;705;707;709;710;711	15	2017	Australia and New Zealand	New Zealand	mouse	mEpiLab Massey University
879	MM0242CK			borgpetersenii	Ballum	Ballum	580;705;707;709;710;711	15	2017	Australia and New Zealand	New Zealand	mouse	mEpiLab Massey University
880	MM0244CK			borgpetersenii	Ballum	Ballum	580;705;707;709;710;711	15	2017	Australia and New Zealand	New Zealand	mouse	mEpiLab Massey University
881	MM0256CK			borgpetersenii	Ballum	Ballum	705;1077	15	2017	Australia and New Zealand	New Zealand	mouse	mEpiLab Massey University
882	MM0257CK			borgpetersenii	Ballum	Ballum	705;1077	15	2017	Australia and New Zealand	New Zealand	mouse	mEpiLab Massey University
883	MM0258CK			borgpetersenii	Ballum	Ballum	707;1079	15	2017	Australia and New Zealand	New Zealand	mouse	mEpiLab Massey University
884	MM0259CK			borgpetersenii	Ballum	Ballum	705;1077	15	2017	Australia and New Zealand	New Zealand	mouse	mEpiLab Massey University
885	MM0260CK			borgpetersenii	Ballum	Ballum	705;1077	15	2017	Australia and New Zealand	New Zealand	mouse	mEpiLab Massey University
886	MM0261CK			borgpetersenii	Ballum	Ballum	580;705;707;709;710;711	15	2017	Australia and New Zealand	New Zealand	mouse	mEpiLab Massey University
887	MM0262CK			borgpetersenii	Ballum	Ballum	580;705;707;709;710;711	15	2017	Australia and New Zealand	New Zealand	mouse	mEpiLab Massey University
888	MM0263CK			borgpetersenii	Ballum	Ballum	580;705;707;709;710;711	15	2017	Australia and New Zealand	New Zealand	mouse	mEpiLab Massey University
889	MM0264CK			borgpetersenii	Ballum	Ballum	580;705;707;709;710;711	15	2017	Australia and New Zealand	New Zealand	mouse	mEpiLab Massey University
890	MM0265CK			borgpetersenii	Ballum	Ballum	580;705;707;709;710;711	15	2017	Australia and New Zealand	New Zealand	mouse	mEpiLab Massey University
891	MM0266CK			interrogans	Pomona	Pomona	708;1080	5	2017	Australia and New Zealand	New Zealand	hedgehog	mEpiLab Massey University
892	MM0268CK			borgpetersenii	Ballum	Ballum	580;705;707;709;710;711	15	2017	Australia and New Zealand	New Zealand	mouse	mEpiLab Massey University
893	MM0269CK			borgpetersenii	Ballum	Ballum	580;705;707;709;710;711	15	2017	Australia and New Zealand	New Zealand	mouse	mEpiLab Massey University
894	MM0270CK			borgpetersenii	Sejroe	Balcanica	724	312	2017	Australia and New Zealand	New Zealand	possum	mEpiLab Massey University
895	MM0272CK			borgpetersenii	Ballum	Ballum	580;705;707;709;710;711	15	2017	Australia and New Zealand	New Zealand	mouse	mEpiLab Massey University
896	MM0273CK			borgpetersenii	Ballum	Ballum	580;705;707;709;710;711	15	2017	Australia and New Zealand	New Zealand	mouse	mEpiLab Massey University
897	MM0275CK			borgpetersenii	Ballum	Ballum	705;1077	15	2017	Australia and New Zealand	New Zealand	mouse	mEpiLab Massey University
898	MM0277CK			borgpetersenii	Ballum	Ballum	580;705;707;709;710;711	15	2017	Australia and New Zealand	New Zealand	hedgehog	mEpiLab Massey University
899	MM0280CK			borgpetersenii	Ballum	Ballum	705;1077	15	2017	Australia and New Zealand	New Zealand	mouse	mEpiLab Massey University
900	MM0281CK			interrogans	Pomona	Pomona	708;1080	5	2017	Australia and New Zealand	New Zealand	hedgehog	mEpiLab Massey University
901	MM0310CK			borgpetersenii	Ballum	Ballum	580;705;707;709;710;711	15	2018	Australia and New Zealand	New Zealand	mouse	mEpiLab Massey University
902	MM0313CK			borgpetersenii	Ballum	Ballum	580;705;707;709;710;711	15	2018	Australia and New Zealand	New Zealand	mouse	mEpiLab Massey University
903	MM0317CK			borgpetersenii	Ballum	Ballum	580;705;707;709;710;711	15	2018	Australia and New Zealand	New Zealand	mouse	mEpiLab Massey University
904	MM0320CK			borgpetersenii	Ballum	Ballum	580;705;707;709;710;711	15	2018	Australia and New Zealand	New Zealand	mouse	mEpiLab Massey University
905	MM0324CK			borgpetersenii	Ballum	Ballum	580;705;707;709;710;711	15	2018	Australia and New Zealand	New Zealand	mouse	mEpiLab Massey University
906	MM0325CK			borgpetersenii	Ballum	Ballum	580;705;707;709;710;711	15	2018	Australia and New Zealand	New Zealand	mouse	mEpiLab Massey University
907	MM0327CK			borgpetersenii	Ballum	Ballum	580;705;707;709;710;711	15	2018	Australia and New Zealand	New Zealand	mouse	mEpiLab Massey University
908	MM0328CK			borgpetersenii	Ballum	Ballum	580;705;707;709;710;711	15	2018	Australia and New Zealand	New Zealand	mouse	mEpiLab Massey University
909	MM0330CK			borgpetersenii	Ballum	Ballum	580;705;707;709;710;711	15	2018	Australia and New Zealand	New Zealand	mouse	mEpiLab Massey University
910	MM0332CK			borgpetersenii	Ballum	Ballum	580;705;707;709;710;711	15	2018	Australia and New Zealand	New Zealand	mouse	mEpiLab Massey University
911	MM0336CK			borgpetersenii	Ballum	Ballum	580;705;707;709;710;711	15	2018	Australia and New Zealand	New Zealand	mouse	mEpiLab Massey University
912	MM0340CK			borgpetersenii	Ballum	Ballum	580;705;707;709;710;711	15	2018	Australia and New Zealand	New Zealand	mouse	mEpiLab Massey University
913	MM0342CK			borgpetersenii	Ballum	Ballum	705;1077	15	2018	Australia and New Zealand	New Zealand	hedgehog	mEpiLab Massey University
914	MM0344CK			borgpetersenii	Ballum	Ballum	709;1081	15	2018	Australia and New Zealand	New Zealand	hedgehog	mEpiLab Massey University
915	MM0350CK			borgpetersenii	Ballum	Ballum	580;705;707;709;710;711	15	2018	Australia and New Zealand	New Zealand	mouse	mEpiLab Massey University
916	MM0351CK			borgpetersenii	Ballum	Ballum	580;705;707;709;710;711	15	2018	Australia and New Zealand	New Zealand	mouse	mEpiLab Massey University
917	MM0354CK			borgpetersenii	Ballum	Ballum	580;705;707;709;710;711	15	2018	Australia and New Zealand	New Zealand	mouse	mEpiLab Massey University
918	MM0361CK			borgpetersenii	Ballum	Ballum	710;1082	15	2018	Australia and New Zealand	New Zealand	mouse	mEpiLab Massey University
919	MM0366CK			borgpetersenii	Ballum	Ballum	711;1083	15	2018	Australia and New Zealand	New Zealand	rat	mEpiLab Massey University
920	MM0370CK			borgpetersenii	Ballum	Ballum	580;705;707;709;710;711	15	2018	Australia and New Zealand	New Zealand	mouse	mEpiLab Massey University
921	MM0372CK			borgpetersenii	Ballum	Ballum	580;705;707;709;710;711	15	2018	Australia and New Zealand	New Zealand	mouse	mEpiLab Massey University
922	HO0905CK			interrogans	Pomona	Pomona	708;1080	5	2017	Australia and New Zealand	New Zealand	cow	mEpiLab Massey University
923	HO0907CK			borgpetersenii	Sejroe	Hardjobovis	712;713;1084;1097	72	2017	Australia and New Zealand	New Zealand	cow	mEpiLab Massey University
924	HO0912CK			borgpetersenii	Sejroe	Hardjobovis	712;713;1084;1097	72	2017	Australia and New Zealand	New Zealand	cow	mEpiLab Massey University
926	RL0016			borgpetersenii	Sejroe	Balcanica	724	312	2018	Australia and New Zealand	New Zealand	deer	mEpiLab Massey University
973	200200001			interrogans	australis	Unknown	744	180		Polynesia	France	human	CNR_leptospirose
1015	201902968			interrogans	Canicola	Canicola	778;1328	28	2002	Polynesia	France	Human	CHPF
1017	201902970			interrogans	Pomona	Pomona	780;1330	5		Polynesia	France	Human	CHPF
1018	201902972			weilii	Hebdomadis	Unknown	781	320		Polynesia	France	Human	CHPF
1095	200202130			interrogans	Icterohaemorrhagiae	Unknown	891	6	2001	Polynesia	France	Human	CNR_leptospirose
1098	200202129			interrogans	Icterohaemorrhagiae	Unknown	894	6	2001	Polynesia	France	Human	CNR_leptospirose
1240	Mitis Johnson			borgpetersenii	Tarassovi	Mitis Johnson	1038	167		Australia and New Zealand	Australia	Unknown	LEPTOlab
1381	L.borgp P44	SAMN16295631		borgpetersenii	Unknown	Balcanica	2007	2020	1410	Australia and New Zealand	New Zealand	possum	GenBank
1382	L.borg SN_Ce_RL4	SAMN16295649		borgpetersenii	Unknown	Balcanica	2017	2020	724;1411	Australia and New Zealand	New Zealand	deer	GenBank
1383	L.borgp 905	SAMN16295639		borgpetersenii	Unknown	Hardjo-bovis	2009	2020	1412	Australia and New Zealand	New Zealand	sheep	GenBank
1384	L.borgp 944	SAMN16295640		borgpetersenii	Unknown	Hardjo-bovis	2009	2020	1413	Australia and New Zealand	New Zealand	sheep	GenBank
1385	L.borgp E44	SAMN16295643		borgpetersenii	Unknown	Hardjo-bovis	2009	2020	1414	Australia and New Zealand	New Zealand	sheep	GenBank
1386	L.borgp I89	SAMN16295637		borgpetersenii	Unknown	Hardjo-bovis	2009	2020	1415	Australia and New Zealand	New Zealand	cow	GenBank
1387	L.borgp K4_12	SAMN16295633		borgpetersenii	Unknown	Hardjo-bovis	2009	2020	1416	Australia and New Zealand	New Zealand	deer	GenBank
1388	L.interrogans AO25ii	SAMN16295632		interrogans	Unknown	Pomona	2008	2020	1417	Australia and New Zealand	New Zealand	sheep	GenBank
1389	L.int A_Bt_HO905	SAMN16295651		interrogans	Unknown	Pomona	2017	2020	1078;1080;1418;1433;706;708	Australia and New Zealand	New Zealand	cow	GenBank
1391	L.borgp A1_Mm_MM006	SAMN16295656		borgpetersenii	Unknown	Ballum	2016	2020	711;580;705;707;709;710;1420	Australia and New Zealand	New Zealand	Mouse	GenBank
1392	L.borgp A1_Mm_MM013U	SAMN16295662		borgpetersenii	Unknown	Ballum	2016	2020	711;580;705;707;709;710;1420	Australia and New Zealand	New Zealand	Mouse	GenBank
1393	Lept A1_Mm_MM026KB	SAMN16295685		borgpetersenii	Unknown	Ballum	2016	2020	1420;711;710;709;707;705;580	Australia and New Zealand	New Zealand	Mouse	GenBank
1394	L.borgp A3_Mm_MM260	SAMN16295677		borgpetersenii	Unknown	Ballum	2017	2020	1421;705;1077	Australia and New Zealand	New Zealand	Mouse	GenBank
1395	L.borg A3_Mm_MM264	SAMN16295681		borgpetersenii	Unknown	Ballum	2017	2020	711;1420;709;710;707;705;580	Australia and New Zealand	New Zealand	Mouse	GenBank
1396	L.borgp A4_Mm_MM320	SAMN16295697		borgpetersenii	Unknown	Ballum	2018	2020	711;705;580;707;709;710;1420	Australia and New Zealand	New Zealand	Mouse	GenBank
1397	L..borgp A4_Mm_MM330	SAMN16295700		borgpetersenii	Unknown	Ballum	2018	2020	711;710;709;707;705;580;1420	Australia and New Zealand	New Zealand	Mouse	GenBank
1398	L.borgp A4_Mm_MM332	SAMN16295701		borgpetersenii	Unknown	Ballum	2018	2020	1420;710;709;707;705;580;711	Australia and New Zealand	New Zealand	Mouse	GenBank
1399	L.borgp A4_Mm_MM336	SAMN16295702		borgpetersenii	Unknown	Ballum	2018	2020	707;580;705;709;710;711;1420	Australia and New Zealand	New Zealand	Mouse	GenBank
1400	L.borgp A4_Mm_MM351	SAMN16295706		borgpetersenii	Unknown	Ballum	2018	2020	580;1420;711;710;709;707;705	Australia and New Zealand	New Zealand	Mouse	GenBank
1402	L.borgp MU_Rr_LW001	SAMN16295713		borgpetersenii	Unknown	Ballum	2016	2020	1420;711;710;709;707;705;580	Australia and New Zealand	New Zealand	Rat	GenBank
1403	L.int EMY7780	SAMN16295627		interrogans	Unknown	Pomona	2013	2020	708;706;1433;1418;1080;1078	Australia and New Zealand	New Zealand	Human	GenBank
1405	L.borgp A2_Ee_MM195	SAMN16295667		borgpetersenii	Unknown	Ballum	2017	2020	1420;580;705;707;709;710;711	Australia and New Zealand	New Zealand	hedgehog	GenBank
1406	L.borgp A4_Ee_MM344	SAMN16295704		borgpetersenii	Unknown	Ballum	2018	2020	709;1424;1081	Australia and New Zealand	New Zealand	hedgehog	GenBank
1410	L.borgp EVK11	SAMN16295644		borgpetersenii	Unknown	Hardjo-bovis	2011	2020	1426	Australia and New Zealand	New Zealand	deer	GenBank
1414	L.int B33	SAMN16295634		interrogans	Unknown	Pomona	2010	2020	708;1433;1418;1080;1078;706	Australia and New Zealand	New Zealand	sheep	GenBank
1415	L.borg EVK2	SAMN16295646		borgpetersenii	Unknown	Hardjo-bovis	2011	2020	1097;712;713;1084	Australia and New Zealand	New Zealand	deer	GenBank
1416	L.borg EVK25	SAMN16295645		borgpetersenii	Unknown	Hardjo-bovis	2011	2020	1429	Australia and New Zealand	New Zealand	deer	GenBank
1417	L.borg A4_Mm_MM313	SAMN16295694		borgpetersenii	Unknown	Ballum	2018	2020	711;1420;710;580;705;707;709	Australia and New Zealand	New Zealand	Mouse	GenBank
1418	L.borgp A4_Mm_MM310	SAMN16295693		borgpetersenii	Unknown	Ballum	2018	2020	580;705;707;709;710;711;1420	Australia and New Zealand	New Zealand	Mouse	GenBank
1419	L.borg T74	SAMN16295626		borgpetersenii	Unknown	Tarassovi	0	2020	1430;1441	Australia and New Zealand	New Zealand	Pig	GenBank
1420	L.borg Bal_possum	SAMN16295624		borgpetersenii	Unknown	Balcanica	0	2020	1431	Australia and New Zealand	New Zealand	possum	GenBank
1421	L.borg Perepelitsin	SAMN16295616		borgpetersenii	Unknown	Tarassovi	1982	2020	1432	Australia and New Zealand	Australia	Human	GenBank
1422	L.int ESR8	SAMN16295628		interrogans	Unknown	Pomona	2004	2020	1433	Australia and New Zealand	New Zealand	Human	GenBank
1425	L.borg SN_Ce_RL16	SAMN16295650		borgpetersenii	Unknown	Balcanica	2017	2020	724;1411	Australia and New Zealand	New Zealand	deer	GenBank
1426	L.borg Gill	SAMN16295623		borgpetersenii	Unknown	Tarassovi	0	2020	1436	Australia and New Zealand	New Zealand	Human	GenBank
1427	L.int P5661	SAMN16295629		interrogans	Unknown	Pomona	2011	2020	706;1433;1418;1080;1078;708	Australia and New Zealand	New Zealand	deer	GenBank
1428	L.borg D25	SAMN16295642		borgpetersenii	Unknown	Hardjo-bovis	2009	2020	1437	Australia and New Zealand	New Zealand	sheep	GenBank
1429	L.borg 205	SAMN16295638		borgpetersenii	Unknown	Hardjo-bovis	2009	2020	1438	Australia and New Zealand	New Zealand	sheep	GenBank
1430	L.borg D12	SAMN16295641		borgpetersenii	Unknown	Hardjo-bovis	2009	2020	1439	Australia and New Zealand	New Zealand	sheep	GenBank
1431	L.borg I53	SAMN16295636		borgpetersenii	Unknown	Hardjo-bovis	2010	2020	1440	Australia and New Zealand	New Zealand	cow	GenBank
1432	L.borg Precious	SAMN16295625		borgpetersenii	Unknown	Tarassovi	0	2020	1441	Australia and New Zealand	New Zealand	Dog	GenBank
1433	L.borg EVK8	SAMN16295648		borgpetersenii	Unknown	Hardjo-bovis	2011	2020	713;1084;1097;712	Australia and New Zealand	New Zealand	deer	GenBank
1434	L.borg A2_Mm_MM148	SAMN16295663		borgpetersenii	Unknown	Ballum	2017	2020	1421;705;1077	Australia and New Zealand	New Zealand	Mouse	GenBank
1435	L.int A2_Ee_MM168	SAMN16295654		interrogans	Unknown	Pomona	2017	2020	1418;706;708;1078;1080;1433	Australia and New Zealand	New Zealand	hedgehog	GenBank
1436	L.borg B1_Mm_MM119	SAMN16295658		borgpetersenii	Unknown	Ballum	2017	2020	711;580;705;707;709;710;1420	Australia and New Zealand	New Zealand	Mouse	GenBank
