# Supplementary material for: Phylogenomics of Leptospira santarosai, a prevalent pathogenic species in the Americas
Source: PLoS Negl Trop Dis. 2023 Nov 2;17(11):e0011733. doi: 10.1371/journal.pntd.0011733 (PMC10645364; doi:10.1371/journal.pntd.0011733)
Supplement: S2 Table — (XLSX) [file pntd.0011733.s002.xlsx]

## Sheet: strains
Table 1: List of L. santarosai strains used in this study
id a	isolate	biosample	accession_number	species	serogroup	serovar	Genome size (Bp)	Number of contigs	GC content (%)	cgST b	cluster_40 c	rfb typing d	isolation_year	world_region	country	city	host	source	Sequencing lab
88	200702252	SAMN02436584	1049977	L. santarosai	Mini	Unknown	4068263	34	41.9	69	50	cluster 4		Caribbean	Guadeloupe		Human		Craig Venter Institute
89	200403458	SAMN02436577	1193058	L. santarosai	Mini	Unknown	4061639	35	41.9	70	50	cluster 4		Caribbean	Guadeloupe		Human		Craig Venter Institute
90	ST188	SAMN02436570	1218593	L. santarosai	Unknown	Unknown	4026544	378	41.8	71	51	cluster 1 (potential new serovar/serogroup)		Caribbean	Trinidad & Tobago		Dog		Craig Venter Institute
91	7	SAMN00739379	1085550	L. santarosai	Javanica	Arenal	4172501	535	41.6	72;1154	52	cluster 2	2001	Central America	Costa Rica		Human	Inciensa	Craig Venter Institute
92	11	SAMN00739380	1085549	L. santarosai	Javanica	Arenal	4006931	406	41.7	73	53	cluster 2	2001	Central America	Costa Rica		Human	Inciensa	Craig Venter Institute
96	LT821	SAMN02470123	758847	L. santarosai	Shermani	Shermani	3882646	107	41.8	76	56	cluster 3		Central America	Panama		Rat		Craig Venter Institute
219	Oregon	SAMN01920623	1291304	L. santarosai	Mini	Szwajizak	3906522	123	41.9	175	101	cluster 4		North America	USA		Bovine		Craig Venter Institute
220	2000027870	SAMN02436545	1001592	L. santarosai	Unknown	Unknown	3941132	41	41.8	176	102	cluster 1 (sg Gripptoyphosa-related)		North America	USA		Human		Craig Venter Institute
221	2000030832	SAMN02436630	996805	L. santarosai	Unknown	Unknown	4050938	36	41.8	177	103	cluster 4 (sg Sejroe/Hebdomadis/Mini-related)		North America	USA		Human		Craig Venter Institute
246	Fiocruz L1-130	SAMN02603847	267671	L. interrogans	Icterohaemorrhagiae	Copenhageni	4.627.366	2	35	196;1119	6	cluster 1	1996	South America	Brazil	Salvador de Bahia	Human		Craig Venter Institute
257	U160	SAMN03470253	CP027843	L. santarosai	Unknown	Unknown	4246387	204	41.7	206;1121	117	cluster 2 (sg Sarmin-related)	2012	South America	Brazil		Bovine		Craig Venter Institute
261	Fiocruz LV3954	SAMN02436391	1193012	L. santarosai	Shermani	Unknown	4038391	91	41.7	209	120	cluster 3		South America	Brazil		Human		Craig Venter Institute
262	Fiocruz LV4135	SAMN01886732	1193013	L. santarosai	Shermani	Unknown	4002389	133	41.7	210	120	cluster 3		South America	Brazil		Human		Craig Venter Institute
266	JET	SAMN02436486	1193057	L. santarosai	Tarassovi	Unknown	4128169	82	41.6	213;1130	122	cluster 3		South America	Colombia		Human		Craig Venter Institute
281	CBC1416	SAMN01036871	1193059	L. santarosai	Unknown	Unknown	3976263	195	42	223	126	cluster 4 (sg Sejroe/Hebdomadis/Mini-related)		South America	Peru		Bovine		Craig Venter Institute
282	CBC523	SAMN02436504	1049979	L. santarosai	Unknown	Unknown	4042257	52	41.9	224;1230	127	cluster 3 (sg Shermani/Tarassovi-related)		South America	Peru		Bovine		Craig Venter Institute
283	CBC1531	SAMN01919772	1218594	L. santarosai	Unknown	Unknown	3835045	285	41.8	225	128	cluster 4 (sg Sejroe/Hebdomadis/Mini-related)		South America	Peru		Bovine		Craig Venter Institute
285	HAI134	SAMN02436418	1049980	L. santarosai	Unknown	Unknown	4070132	97	41.8	227	130	cluster 2 (potential new serovar/serogroup)		South America	Peru		Human		Craig Venter Institute
286	HAI1349	SAMN01047922	1049981	L. santarosai	Unknown	Unknown	3851754	114	41.7	228	131	cluster 1 (sg Gripptoyphosa-related)		South America	Peru		Human		Craig Venter Institute
289	HAI821	SAMN02436585	1049983	L. santarosai	Tarassovi	Unknown	4053818	47	41.8	230	132	cluster 3		South America	Peru		Human		Craig Venter Institute
290	MOR084	SAMN02436420	1049984	L. santarosai	Unknown	Unknown	3889413	120	41.8	231	133	cluster 4 (potential new serovar/serogroup)		South America	Peru		Human		Craig Venter Institute
291	CBC379	SAMN02436503	1049978	L. santarosai	Unknown	Unknown	4056378	168	41.9	232	134	cluster 4 (potential new serovar/serogroup)		South America	Peru		Pig		Craig Venter Institute
445	1440	SAMEA5168250		L. santarosai	Grippotyphosa	Canalzonae	3875061	139	41.9	364	186	cluster 1	1966	Central America	Panama		spiny rat		CNR_leptospirose
526	201101963	SAMEA5168275		L. santarosai	Pyrogenes	Unknown	4167490	341	41.7	432	196	cluster 2	2011	Caribbean	Martinique		Human		CNR_leptospirose
944	201902908			L. santarosai	Unknown	Unknown	3949334	235	42.2	719	310	cluster 3 (potential new serovar/serogroup)	2018	Caribbean	Martinique		Human		CNR_leptospirose
1056	M84			L. borgpetersenii	Sejroe	Sejroe	3.755.609	286	41.1	856	68	cluster 4		Europe	Denmark		Mouse		CNR_leptospirose
1189	202101808			L. santarosai	Pyrogenes	Unknown	4291551	202	41.8	995	387	cluster 2	2021	Caribbean	Martinique		Human		this study
1214	JICH 05			L. santarosai	Tarassovi	Corredores	3871338	111	41.8	1018	388	cluster 3	2005	Central America	Costa Rica		Human	AMC	this study
1215	inciensa 04			L. santarosai	Pyrogenes	Costa rica	4078789	248	41.7	1019	389	cluster 2	2004	Central America	Costa Rica		Human	AMC	this study
1251	CR2020			L. santarosai	Hebdomadis	Unknown	4091227	213	41.9	1025	391	cluster 4	2020	Central America	Costa Rica	San Carlos	Human	Inciensa	this study
1252	CR2120			L. santarosai	Shermani	Unknown	4026198	123	41.8	1026;1098	392	cluster 3	2021	Central America	Costa Rica	Pérez Zeledón	Human	Inciensa	this study
1253	CR0421			L. santarosai	Grippotyphosa *	Unknown	4299466	418	41.6	1027	393	cluster 1	2021	Central America	Costa Rica	San Carlos	Human	Inciensa	this study
1254	CR0521			L. santarosai	Tarassovi	Unknown	3917764	143	41.8	1028;1099	394	cluster 3	2021	Central America	Costa Rica	Coto Brus	Human	Inciensa	this study
1255	CR0821			L. santarosai	Shermani	Unknown	4191464	121	41.7	1029;1100	395	cluster 3	2021	Central America	Costa Rica	Guatuso	Human	Inciensa	this study
1256	CR1421			L. santarosai	Pyrogenes	Unknown	3882339	123	41.9	1030	396	cluster 2	2021	Central America	Costa Rica	San Carlos	Human	Inciensa	this study
1257	CR1821			L. santarosai	Grippothyphosa	Unknown	3921283	142	41.8	1034	399	cluster 1	2020	Central America	Costa Rica	Acosta	Human	Inciensa	this study
1259	CR2621			L. santarosai	Grippothyphosa	Unknown	3834577	133	41.9	1031	397	cluster 1	2021	Central America	Costa Rica	Guatuso	Human	Inciensa	this study
1260	CR2821			L. santarosai	Pyrogenes	Unknown	3971537	122	41.9	1032	396	cluster 2	2021	Central America	Costa Rica	Guatuso	Human	Inciensa	this study
1261	CR2921			L. santarosai	Tarassovi	Unknown	4006350	116	41.7	1033	398	cluster 3	2021	Central America	Costa Rica	Coto Brus	Human	Inciensa	this study
1284	2015-VF237			L. santarosai	Sejroe	Sejroe	3980991	113	41.8	870;1110;1113;1334	338	cluster 4	2015	South America	Brazil	Unknown	Bovine	Universidade Federal Fluminense	this study
1285	2013-VF52			L. santarosai	Sejroe	Sejroe	3980734	115	41.8	1110	338	cluster 4	2013	South America	Brazil	Unknown	Bovine	Universidade Federal Fluminense	this study
1295	U164	SAMN03470254	CP028370	L. santarosai	Tarassovi	Unknown	3730310	1	41.9	1122	118	cluster 3	2012	South America	Brazil	Rio de janeiro	bovine	GenBank
1296	U233	SAMN03470256	CP028377	L. santarosai	Grippotyphosa	Unknown	3605957	1	42	1123	119	cluster 1	2012	South America	Brazil	Rio de janeiro	bovine	GenBank
1303	AIM	SAMN02436390	GCA_000306455.2	L. santarosai	Tarassovi	Unknown	4071195	72	41.7	1125	406	cluster 3	2013	South America	Colombia	Medellin	Human	GenBank
1304	1342KT	SAMN02436395	GCA_000332395.2	L. santarosai	Shermani	Shermani	3987811	68	41.8	1126	56	cluster 3	2011	Central America	Panama		Spiny Rat	GenBank
1307	ZUN179	SAMN02436422	SAMN02436422	L. santarosai	Pyrogenes	Unknown	4072579	55	41.7	1129	407	cluster 2	2013	South America	Peru	Iquitos	Human	GenBank
1309	HAI1380	SAMN02436497	GCA_000244655.3	L. santarosai	Unknown	Unknown	3990385	38	41.8	1131	408	cluster 4 (sg Sejroe/Hebdomadis/Mini-related)	2013	South America	Peru	Iquitos	Human	GenBank
1310	MAVJ 401	SAMN02436499	GCA_000243835.3	L. santarosai	Javanica	Arenal	4245663	87	41.6	1132	54	cluster 2	2013	Central America	Costa Rica	Alajuela province	Human	GenBank
1319	56163	SAMN02947895	GCF_001569265.1	L. santarosai	Mini	Unknown	3902262	210	41.9	1141	101	cluster 4	1952	North America	USA		racoon	GenBank
1320	56164	SAMN02947897	GCF_001569285.1	L. santarosai	Unknown	Unknown	4032386	288	41.6	1142	409	cluster 3 (sg Shermani/Tarassovi-related)	1955	North America	USA		Opossum	GenBank
1321	56180	SAMN02947899	GCF_001568375.1	L. santarosai	Unknown	Unknown	3896882	203	41.8	1143	186	cluster 1 (sg Gripptoyphosa-related)	1964	Central America	Panama		Rat	GenBank
1322	56198	SAMN02947900	GCF_001568365.1	L. santarosai	Hebdomadis	Kambale	3956122	335	41.8	1144	410	cluster 4	1952	Africa	Congo [DRC]	belgium congo	Human	GenBank
1323	56215	SAMN02947901	GCA_001569295.1	L. santarosai	Unknown	Unknown	4056936	311	41.8	1145	411	cluster 3 (sg Shermani/Tarassovi-related)	1961	Central America	Panama		Human	GenBank
1324	56274	SAMN02947957	GCF_001569305.1	L. santarosai	Unknown	Unknown	3871100	212	41.8	1146	412	cluster 3 (sg Shermani/Tarassovi-related)	1982	Central America	Panama		Opossum	GenBank
1325	56663	SAMN02947959	GCF_001569335.1	L. santarosai	Mini	Unknown	3899755	211	41.9	1147	101	cluster 4	1980	South Asia	China	Sichuan	Muskrat	GenBank
1326	C216	SAMN04488388	GCF_001584305.1	L. santarosai	Unknown	Unknown	3983958	95	41.8	1148	413	cluster 4 (sg Sejroe/Hebdomadis/Mini-related)	2014	South America	Ecuador		Human	GenBank
1327	M498	SAMN06212380	GCF_001952685.1	L. santarosai	Sejroe	Guaricura	4015390	57	41.9	1149	414	cluster 4	1998	South America	Brazil	Sao Paulo state	Bovine	GenBank
1328	LO-9	SAMN06212381	GCA_001952675.1	L. santarosai	Grippotyphosa	Grippotyphosa	4083187	60	41.7	1150	415	cluster 1	2001	South America	Brazil	Parana	Bovine	GenBank
1329	2ACAP	SAMN06212382	GCF_001981425.1	L. santarosai	Grippotyphosa	Bananal	4088850	44	41.7	1151	415	cluster 1	2001	South America	Brazil	Sao Paulo state	Capybara	GenBank
1330	M726-6	SAMN06212383	GCF_001981455.1	L. santarosai	Grippotyphosa	Grippotyphosa	4098927	60	41.8	1152	416	cluster 1	2006	South America	Brazil	Rio De Janero	Goat	GenBank
1331	M528-19	SAMN06212384	GCF_001981505.1	L. santarosai	Unknown	Unknown	4205800	45	41.7	1153	417	cluster 3 (sg Shermani/Tarassovi-related)	2008	South America	Brazil	Sao Paulo state	capybara	GenBank
1353	949	SAMN17727575		L. santarosai	Unknown	Unknown	4740431	1878	41.5	1372	422	cluster 4 (sg Sejroe/Hebdomadis/Mini-related)	2013	South America	Brazil	Minas Gerais state	Human	GenBank
1459	Rr 5			L. santarosai	Sarmin	Rio	4050492	179	41.9	1450	427	cluster 2	1973	South America	Brazil		rat		this study
1461	MMD 3			L. santarosai	Sarmin	Machiguenga	4022287	133	41.8	1452	429	cluster 2	1970	South America	Peru		opossum		this study
1467	LSU 1013			L. santarosai	Tarassovi	Atchafalaya	3972667	164	41.8	1458	434	cluster 3	1963	North America	USA		opossum		this study
1475	DCP-017		CP097245	L. santarosai	Pyrogenes		4105855	2	41.7	1465	438	cluster 2		Caribbean	USA	Puerto Rico	Bovine	GenBank
a: Identification number (id) of the reference genome in BIGSdb (www.bigsdb.pasteur.fr)
b: cgMLST sequence type (cgST)
c: Clonal group - group of cgMLST allelic profiles differing by no more than 40 allelic mismatches (out of 545 loci) from at least one other member of the group
d: see gene presence/absence matrices of rfb clusters in Figure 6
*: Serogrouping also shows strong agglutination with rabbit antisera against serogroups Djasiman, Louisiana and Cynopteri
